# Supplementary material for: Genetic Differentiation of Bisexual and Parthenogenetic Populations of Plant Louse Cacopsylla ledi (Hemiptera, Psylloidea)
Source: Insects. 2025 Dec 13;16(12):1268. doi: 10.3390/insects16121268 (PMC12733736; doi:10.3390/insects16121268)
Supplement: Supplementary file 1 [file insects-16-01268-s001.zip]

Archive with 4 entries (4 files):
- Supplementary01.xlsx
- Supplementary02.pdf
- Supplementary03.pdf
- Supplementary04.pdf
