# Supplementary material for: Genetic Differentiation of Bisexual and Parthenogenetic Populations of Plant Louse Cacopsylla ledi (Hemiptera, Psylloidea)
Source: Insects. 2025 Dec 13;16(12):1268. doi: 10.3390/insects16121268 (PMC12733736; doi:10.3390/insects16121268)
Supplement: Supplementary file 1 [file insects-16-01268-s001.zip › Supplementary01.xlsx]

## Sheet: Cacopsylla_material
Sample_ID	Bold_ID	Taxon	Haplotype	Locality	Sex	Ploidy	Country	Sampling Site	Coordinates	Data	Collector
C33F1	PX502730	Cacopsylla ledi	H03	RU_01	♀	-	RUSSIA	Leningrad Oblast, Luzhsky District, vic. Mshinskaya vill.	59.038101, 29.934211	11.IX.2021	N.A. Shapoval & G.N. Shapoval
C33F2	PX502731	Cacopsylla ledi	H02	RU_01	♀	-	RUSSIA	Leningrad Oblast, Luzhsky District, vic. Mshinskaya vill.	59.038101, 29.934211	11.IX.2021	N.A. Shapoval & G.N. Shapoval
C33F3	PX502732	Cacopsylla ledi	H02	RU_01	♀	-	RUSSIA	Leningrad Oblast, Luzhsky District, vic. Mshinskaya vill.	59.038101, 29.934211	11.IX.2021	N.A. Shapoval & G.N. Shapoval
C33F4	PX502733	Cacopsylla ledi	H01	RU_01	♀	-	RUSSIA	Leningrad Oblast, Luzhsky District, vic. Mshinskaya vill.	59.038101, 29.934211	11.IX.2021	N.A. Shapoval & G.N. Shapoval
C33F5	PX502734	Cacopsylla ledi	H03	RU_01	♀	-	RUSSIA	Leningrad Oblast, Luzhsky District, vic. Mshinskaya vill.	59.038101, 29.934211	11.IX.2021	N.A. Shapoval & G.N. Shapoval
C33F6	PX502735	Cacopsylla ledi	H03	RU_01	♀	-	RUSSIA	Leningrad Oblast, Luzhsky District, vic. Mshinskaya vill.	59.038101, 29.934211	11.IX.2021	N.A. Shapoval & G.N. Shapoval
C33F7	PX502736	Cacopsylla ledi	H03	RU_01	♀	-	RUSSIA	Leningrad Oblast, Luzhsky District, vic. Mshinskaya vill.	59.038101, 29.934211	11.IX.2021	N.A. Shapoval & G.N. Shapoval
C33F8	PX502737	Cacopsylla ledi	H03	RU_01	♀	-	RUSSIA	Leningrad Oblast, Luzhsky District, vic. Mshinskaya vill.	59.038101, 29.934211	11.IX.2021	N.A. Shapoval & G.N. Shapoval
C33F9	PX502738	Cacopsylla ledi	H02	RU_01	♀	-	RUSSIA	Leningrad Oblast, Luzhsky District, vic. Mshinskaya vill.	59.038101, 29.934211	11.IX.2021	N.A. Shapoval & G.N. Shapoval
C33F10	PX502739	Cacopsylla ledi	H01	RU_01	♀	-	RUSSIA	Leningrad Oblast, Luzhsky District, vic. Mshinskaya vill.	59.038101, 29.934211	11.IX.2021	N.A. Shapoval & G.N. Shapoval
C33F11	PX502740	Cacopsylla ledi	H01	RU_01	♀	-	RUSSIA	Leningrad Oblast, Luzhsky District, vic. Mshinskaya vill.	59.038101, 29.934211	11.IX.2021	N.A. Shapoval & G.N. Shapoval
C33F12	PX502741	Cacopsylla ledi	H02	RU_01	♀	-	RUSSIA	Leningrad Oblast, Luzhsky District, vic. Mshinskaya vill.	59.038101, 29.934211	11.IX.2021	N.A. Shapoval & G.N. Shapoval
C33F13	PX502742	Cacopsylla ledi	H02	RU_01	♀	-	RUSSIA	Leningrad Oblast, Luzhsky District, vic. Mshinskaya vill.	59.038101, 29.934211	11.IX.2021	N.A. Shapoval & G.N. Shapoval
C33F14	PX502743	Cacopsylla ledi	H02	RU_01	♀	-	RUSSIA	Leningrad Oblast, Luzhsky District, vic. Mshinskaya vill.	59.038101, 29.934211	11.IX.2021	N.A. Shapoval & G.N. Shapoval
C33F15	PX502744	Cacopsylla ledi	H02	RU_01	♀	-	RUSSIA	Leningrad Oblast, Luzhsky District, vic. Mshinskaya vill.	59.038101, 29.934211	11.IX.2021	N.A. Shapoval & G.N. Shapoval
C33F16	PX502745	Cacopsylla ledi	H03	RU_01	♀	-	RUSSIA	Leningrad Oblast, Luzhsky District, vic. Mshinskaya vill.	59.038101, 29.934211	11.IX.2021	N.A. Shapoval & G.N. Shapoval
C33F17	PX502746	Cacopsylla ledi	H03	RU_01	♀	-	RUSSIA	Leningrad Oblast, Luzhsky District, vic. Mshinskaya vill.	59.038101, 29.934211	11.IX.2021	N.A. Shapoval & G.N. Shapoval
C33F18	PX502747	Cacopsylla ledi	H02	RU_01	♀	-	RUSSIA	Leningrad Oblast, Luzhsky District, vic. Mshinskaya vill.	59.038101, 29.934211	11.IX.2021	N.A. Shapoval & G.N. Shapoval
C33M2	PX502748	Cacopsylla ledi	H02	RU_01	♂	-	RUSSIA	Leningrad Oblast, Luzhsky District, vic. Mshinskaya vill.	59.038101, 29.934211	11.IX.2021	N.A. Shapoval & G.N. Shapoval
C33M1	PX502749	Cacopsylla ledi	H02	RU_01	♂	-	RUSSIA	Leningrad Oblast, Luzhsky District, vic. Mshinskaya vill.	59.038101, 29.934211	11.IX.2021	N.A. Shapoval & G.N. Shapoval
C32F1	PX502705	Cacopsylla ledi	H03	RU_02	♀	-	RUSSIA	Leningrad Oblast, Gatchinsky District, vic. Rozhdestveno vill.	59.296943, 29.928911	11.IX.2021	N.A. Shapoval & G.N. Shapoval
C32F2	PX502706	Cacopsylla ledi	H04	RU_02	♀	-	RUSSIA	Leningrad Oblast, Gatchinsky District, vic. Rozhdestveno vill.	59.296943, 29.928911	11.IX.2021	N.A. Shapoval & G.N. Shapoval
C32F3	PX502707	Cacopsylla ledi	H02	RU_02	♀	-	RUSSIA	Leningrad Oblast, Gatchinsky District, vic. Rozhdestveno vill.	59.296943, 29.928911	11.IX.2021	N.A. Shapoval & G.N. Shapoval
C32F4	PX502708	Cacopsylla ledi	H02	RU_02	♀	-	RUSSIA	Leningrad Oblast, Gatchinsky District, vic. Rozhdestveno vill.	59.296943, 29.928911	11.IX.2021	N.A. Shapoval & G.N. Shapoval
C32F5	PX502709	Cacopsylla ledi	H01	RU_02	♀	-	RUSSIA	Leningrad Oblast, Gatchinsky District, vic. Rozhdestveno vill.	59.296943, 29.928911	11.IX.2021	N.A. Shapoval & G.N. Shapoval
C32F6	PX502710	Cacopsylla ledi	H03	RU_02	♀	-	RUSSIA	Leningrad Oblast, Gatchinsky District, vic. Rozhdestveno vill.	59.296943, 29.928911	11.IX.2021	N.A. Shapoval & G.N. Shapoval
C32F7	PX502711	Cacopsylla ledi	H03	RU_02	♀	-	RUSSIA	Leningrad Oblast, Gatchinsky District, vic. Rozhdestveno vill.	59.296943, 29.928911	11.IX.2021	N.A. Shapoval & G.N. Shapoval
C32F8	PX502712	Cacopsylla ledi	H02	RU_02	♀	-	RUSSIA	Leningrad Oblast, Gatchinsky District, vic. Rozhdestveno vill.	59.296943, 29.928911	11.IX.2021	N.A. Shapoval & G.N. Shapoval
C32F9	PX502713	Cacopsylla ledi	H01	RU_02	♀	-	RUSSIA	Leningrad Oblast, Gatchinsky District, vic. Rozhdestveno vill.	59.296943, 29.928911	11.IX.2021	N.A. Shapoval & G.N. Shapoval
C32F10	PX502714	Cacopsylla ledi	H01	RU_02	♀	-	RUSSIA	Leningrad Oblast, Gatchinsky District, vic. Rozhdestveno vill.	59.296943, 29.928911	11.IX.2021	N.A. Shapoval & G.N. Shapoval
C32F11	PX502715	Cacopsylla ledi	H01	RU_02	♀	-	RUSSIA	Leningrad Oblast, Gatchinsky District, vic. Rozhdestveno vill.	59.296943, 29.928911	11.IX.2021	N.A. Shapoval & G.N. Shapoval
C32F12	PX502716	Cacopsylla ledi	H02	RU_02	♀	-	RUSSIA	Leningrad Oblast, Gatchinsky District, vic. Rozhdestveno vill.	59.296943, 29.928911	11.IX.2021	N.A. Shapoval & G.N. Shapoval
C32F13	PX502717	Cacopsylla ledi	H01	RU_02	♀	-	RUSSIA	Leningrad Oblast, Gatchinsky District, vic. Rozhdestveno vill.	59.296943, 29.928911	11.IX.2021	N.A. Shapoval & G.N. Shapoval
C32F14	PX502718	Cacopsylla ledi	H03	RU_02	♀	-	RUSSIA	Leningrad Oblast, Gatchinsky District, vic. Rozhdestveno vill.	59.296943, 29.928911	11.IX.2021	N.A. Shapoval & G.N. Shapoval
C32F15	PX502719	Cacopsylla ledi	H01	RU_02	♀	-	RUSSIA	Leningrad Oblast, Gatchinsky District, vic. Rozhdestveno vill.	59.296943, 29.928911	11.IX.2021	N.A. Shapoval & G.N. Shapoval
C32F16	PX502720	Cacopsylla ledi	H01	RU_02	♀	-	RUSSIA	Leningrad Oblast, Gatchinsky District, vic. Rozhdestveno vill.	59.296943, 29.928911	11.IX.2021	N.A. Shapoval & G.N. Shapoval
C32F17	PX502721	Cacopsylla ledi	H01	RU_02	♀	-	RUSSIA	Leningrad Oblast, Gatchinsky District, vic. Rozhdestveno vill.	59.296943, 29.928911	11.IX.2021	N.A. Shapoval & G.N. Shapoval
C32F18	PX502722	Cacopsylla ledi	H01	RU_02	♀	-	RUSSIA	Leningrad Oblast, Gatchinsky District, vic. Rozhdestveno vill.	59.296943, 29.928911	11.IX.2021	N.A. Shapoval & G.N. Shapoval
C32F19	PX502723	Cacopsylla ledi	H01	RU_02	♀	-	RUSSIA	Leningrad Oblast, Gatchinsky District, vic. Rozhdestveno vill.	59.296943, 29.928911	11.IX.2021	N.A. Shapoval & G.N. Shapoval
C32F20	PX502724	Cacopsylla ledi	H01	RU_02	♀	-	RUSSIA	Leningrad Oblast, Gatchinsky District, vic. Rozhdestveno vill.	59.296943, 29.928911	11.IX.2021	N.A. Shapoval & G.N. Shapoval
C32F21	PX502725	Cacopsylla ledi	H01	RU_02	♀	-	RUSSIA	Leningrad Oblast, Gatchinsky District, vic. Rozhdestveno vill.	59.296943, 29.928911	11.IX.2021	N.A. Shapoval & G.N. Shapoval
C32F22	PX502726	Cacopsylla ledi	H01	RU_02	♀	-	RUSSIA	Leningrad Oblast, Gatchinsky District, vic. Rozhdestveno vill.	59.296943, 29.928911	11.IX.2021	N.A. Shapoval & G.N. Shapoval
C32F23	PX502727	Cacopsylla ledi	H01	RU_02	♀	-	RUSSIA	Leningrad Oblast, Gatchinsky District, vic. Rozhdestveno vill.	59.296943, 29.928911	11.IX.2021	N.A. Shapoval & G.N. Shapoval
C32F24	PX502728	Cacopsylla ledi	H01	RU_02	♀	-	RUSSIA	Leningrad Oblast, Gatchinsky District, vic. Rozhdestveno vill.	59.296943, 29.928911	11.IX.2021	N.A. Shapoval & G.N. Shapoval
C32M1	PX502729	Cacopsylla ledi	H02	RU_02	♂	-	RUSSIA	Leningrad Oblast, Gatchinsky District, vic. Rozhdestveno vill.	59.296943, 29.928911	11.IX.2021	N.A. Shapoval & G.N. Shapoval
C31F1	PX502680	Cacopsylla ledi	H01	RU_03	♀	-	RUSSIA	Leningrad Oblast, Vzevolozhsky District, ca. 7 km E of Razmetelevo vill.	59.904348, 30.794841	06.IX.2021	N.A. Shapoval & G.N. Shapoval
C31F2	PX502681	Cacopsylla ledi	H03	RU_03	♀	-	RUSSIA	Leningrad Oblast, Vzevolozhsky District, ca. 7 km E of Razmetelevo vill.	59.904348, 30.794841	06.IX.2021	N.A. Shapoval & G.N. Shapoval
C31F3	PX502682	Cacopsylla ledi	H01	RU_03	♀	-	RUSSIA	Leningrad Oblast, Vzevolozhsky District, ca. 7 km E of Razmetelevo vill.	59.904348, 30.794841	06.IX.2021	N.A. Shapoval & G.N. Shapoval
C31F4	PX502683	Cacopsylla ledi	H01	RU_03	♀	-	RUSSIA	Leningrad Oblast, Vzevolozhsky District, ca. 7 km E of Razmetelevo vill.	59.904348, 30.794841	06.IX.2021	N.A. Shapoval & G.N. Shapoval
C31F5	PX502684	Cacopsylla ledi	H03	RU_03	♀	-	RUSSIA	Leningrad Oblast, Vzevolozhsky District, ca. 7 km E of Razmetelevo vill.	59.904348, 30.794841	06.IX.2021	N.A. Shapoval & G.N. Shapoval
C31F6	PX502685	Cacopsylla ledi	H01	RU_03	♀	-	RUSSIA	Leningrad Oblast, Vzevolozhsky District, ca. 7 km E of Razmetelevo vill.	59.904348, 30.794841	06.IX.2021	N.A. Shapoval & G.N. Shapoval
C31F7	PX502686	Cacopsylla ledi	H02	RU_03	♀	-	RUSSIA	Leningrad Oblast, Vzevolozhsky District, ca. 7 km E of Razmetelevo vill.	59.904348, 30.794841	06.IX.2021	N.A. Shapoval & G.N. Shapoval
C31F8	PX502687	Cacopsylla ledi	H01	RU_03	♀	-	RUSSIA	Leningrad Oblast, Vzevolozhsky District, ca. 7 km E of Razmetelevo vill.	59.904348, 30.794841	06.IX.2021	N.A. Shapoval & G.N. Shapoval
C31F9	PX502688	Cacopsylla ledi	H01	RU_03	♀	-	RUSSIA	Leningrad Oblast, Vzevolozhsky District, ca. 7 km E of Razmetelevo vill.	59.904348, 30.794841	06.IX.2021	N.A. Shapoval & G.N. Shapoval
C31F10	PX502689	Cacopsylla ledi	H01	RU_03	♀	-	RUSSIA	Leningrad Oblast, Vzevolozhsky District, ca. 7 km E of Razmetelevo vill.	59.904348, 30.794841	06.IX.2021	N.A. Shapoval & G.N. Shapoval
C31F11	PX502690	Cacopsylla ledi	H01	RU_03	♀	-	RUSSIA	Leningrad Oblast, Vzevolozhsky District, ca. 7 km E of Razmetelevo vill.	59.904348, 30.794841	06.IX.2021	N.A. Shapoval & G.N. Shapoval
C31F12	PX502691	Cacopsylla ledi	H01	RU_03	♀	-	RUSSIA	Leningrad Oblast, Vzevolozhsky District, ca. 7 km E of Razmetelevo vill.	59.904348, 30.794841	06.IX.2021	N.A. Shapoval & G.N. Shapoval
C31F13	PX502692	Cacopsylla ledi	H01	RU_03	♀	-	RUSSIA	Leningrad Oblast, Vzevolozhsky District, ca. 7 km E of Razmetelevo vill.	59.904348, 30.794841	06.IX.2021	N.A. Shapoval & G.N. Shapoval
C31F14	PX502693	Cacopsylla ledi	H01	RU_03	♀	-	RUSSIA	Leningrad Oblast, Vzevolozhsky District, ca. 7 km E of Razmetelevo vill.	59.904348, 30.794841	06.IX.2021	N.A. Shapoval & G.N. Shapoval
C31F15	PX502694	Cacopsylla ledi	H01	RU_03	♀	-	RUSSIA	Leningrad Oblast, Vzevolozhsky District, ca. 7 km E of Razmetelevo vill.	59.904348, 30.794841	06.IX.2021	N.A. Shapoval & G.N. Shapoval
C31F16	PX502695	Cacopsylla ledi	H03	RU_03	♀	-	RUSSIA	Leningrad Oblast, Vzevolozhsky District, ca. 7 km E of Razmetelevo vill.	59.904348, 30.794841	06.IX.2021	N.A. Shapoval & G.N. Shapoval
C31F17	PX502696	Cacopsylla ledi	H01	RU_03	♀	-	RUSSIA	Leningrad Oblast, Vzevolozhsky District, ca. 7 km E of Razmetelevo vill.	59.904348, 30.794841	06.IX.2021	N.A. Shapoval & G.N. Shapoval
C31F18	PX502697	Cacopsylla ledi	H01	RU_03	♀	-	RUSSIA	Leningrad Oblast, Vzevolozhsky District, ca. 7 km E of Razmetelevo vill.	59.904348, 30.794841	06.IX.2021	N.A. Shapoval & G.N. Shapoval
C31F19	PX502698	Cacopsylla ledi	H03	RU_03	♀	-	RUSSIA	Leningrad Oblast, Vzevolozhsky District, ca. 7 km E of Razmetelevo vill.	59.904348, 30.794841	06.IX.2021	N.A. Shapoval & G.N. Shapoval
C31F20	PX502699	Cacopsylla ledi	H03	RU_03	♀	-	RUSSIA	Leningrad Oblast, Vzevolozhsky District, ca. 7 km E of Razmetelevo vill.	59.904348, 30.794841	06.IX.2021	N.A. Shapoval & G.N. Shapoval
C31F21	PX502700	Cacopsylla ledi	H03	RU_03	♀	-	RUSSIA	Leningrad Oblast, Vzevolozhsky District, ca. 7 km E of Razmetelevo vill.	59.904348, 30.794841	06.IX.2021	N.A. Shapoval & G.N. Shapoval
C31F22	PX502701	Cacopsylla ledi	H03	RU_03	♀	-	RUSSIA	Leningrad Oblast, Vzevolozhsky District, ca. 7 km E of Razmetelevo vill.	59.904348, 30.794841	06.IX.2021	N.A. Shapoval & G.N. Shapoval
C31F23	PX502702	Cacopsylla ledi	H03	RU_03	♀	-	RUSSIA	Leningrad Oblast, Vzevolozhsky District, ca. 7 km E of Razmetelevo vill.	59.904348, 30.794841	06.IX.2021	N.A. Shapoval & G.N. Shapoval
C31F24	PX502703	Cacopsylla ledi	H03	RU_03	♀	-	RUSSIA	Leningrad Oblast, Vzevolozhsky District, ca. 7 km E of Razmetelevo vill.	59.904348, 30.794841	06.IX.2021	N.A. Shapoval & G.N. Shapoval
C31N1	PX502704	Cacopsylla ledi	H02	RU_03	♂	-	RUSSIA	Leningrad Oblast, Vzevolozhsky District, ca. 7 km E of Razmetelevo vill.	59.904348, 30.794841	31.VIII.2024	N.A. Shapoval & G.N. Shapoval
C30F1	PX502639	Cacopsylla ledi	H01	RU_04	♀	-	RUSSIA	Leningrad Oblast, Lodeynopolsky District, ca. 10 km NW of Lodeynoye Pole town	60.790191, 33.406198	27.VIII.2021	N.A. Shapoval & G.N. Shapoval
C30F2	PX502640	Cacopsylla ledi	H01	RU_04	♀	-	RUSSIA	Leningrad Oblast, Lodeynopolsky District, ca. 10 km NW of Lodeynoye Pole town	60.790191, 33.406198	27.VIII.2021	N.A. Shapoval & G.N. Shapoval
C30F3	PX502641	Cacopsylla ledi	H01	RU_04	♀	-	RUSSIA	Leningrad Oblast, Lodeynopolsky District, ca. 10 km NW of Lodeynoye Pole town	60.790191, 33.406198	27.VIII.2021	N.A. Shapoval & G.N. Shapoval
C30F4	PX502642	Cacopsylla ledi	H01	RU_04	♀	-	RUSSIA	Leningrad Oblast, Lodeynopolsky District, ca. 10 km NW of Lodeynoye Pole town	60.790191, 33.406198	27.VIII.2021	N.A. Shapoval & G.N. Shapoval
C30F5	PX502643	Cacopsylla ledi	H01	RU_04	♀	-	RUSSIA	Leningrad Oblast, Lodeynopolsky District, ca. 10 km NW of Lodeynoye Pole town	60.790191, 33.406198	27.VIII.2021	N.A. Shapoval & G.N. Shapoval
C30F6	PX502644	Cacopsylla ledi	H01	RU_04	♀	-	RUSSIA	Leningrad Oblast, Lodeynopolsky District, ca. 10 km NW of Lodeynoye Pole town	60.790191, 33.406198	27.VIII.2021	N.A. Shapoval & G.N. Shapoval
C30F7	PX502645	Cacopsylla ledi	H01	RU_04	♀	-	RUSSIA	Leningrad Oblast, Lodeynopolsky District, ca. 10 km NW of Lodeynoye Pole town	60.790191, 33.406198	25.VII.2024	N.A. Shapoval & G.N. Shapoval
C30F8	PX502646	Cacopsylla ledi	H01	RU_04	♀	-	RUSSIA	Leningrad Oblast, Lodeynopolsky District, ca. 10 km NW of Lodeynoye Pole town	60.790191, 33.406198	25.VII.2024	N.A. Shapoval & G.N. Shapoval
C30F9	PX502647	Cacopsylla ledi	H01	RU_04	♀	-	RUSSIA	Leningrad Oblast, Lodeynopolsky District, ca. 10 km NW of Lodeynoye Pole town	60.790191, 33.406198	25.VII.2024	N.A. Shapoval & G.N. Shapoval
C30F10	PX502648	Cacopsylla ledi	H01	RU_04	♀	-	RUSSIA	Leningrad Oblast, Lodeynopolsky District, ca. 10 km NW of Lodeynoye Pole town	60.790191, 33.406198	25.VII.2024	N.A. Shapoval & G.N. Shapoval
C30F11	PX502649	Cacopsylla ledi	H01	RU_04	♀	-	RUSSIA	Leningrad Oblast, Lodeynopolsky District, ca. 10 km NW of Lodeynoye Pole town	60.790191, 33.406198	25.VII.2024	N.A. Shapoval & G.N. Shapoval
C30F12	PX502650	Cacopsylla ledi	H01	RU_04	♀	-	RUSSIA	Leningrad Oblast, Lodeynopolsky District, ca. 10 km NW of Lodeynoye Pole town	60.790191, 33.406198	25.VII.2024	N.A. Shapoval & G.N. Shapoval
C30F13	PX502651	Cacopsylla ledi	H01	RU_04	♀	-	RUSSIA	Leningrad Oblast, Lodeynopolsky District, ca. 10 km NW of Lodeynoye Pole town	60.790191, 33.406198	25.VII.2024	N.A. Shapoval & G.N. Shapoval
C30F14	PX502652	Cacopsylla ledi	H01	RU_04	♀	-	RUSSIA	Leningrad Oblast, Lodeynopolsky District, ca. 10 km NW of Lodeynoye Pole town	60.790191, 33.406198	25.VII.2024	N.A. Shapoval & G.N. Shapoval
C30F15	PX502653	Cacopsylla ledi	H01	RU_04	♀	-	RUSSIA	Leningrad Oblast, Lodeynopolsky District, ca. 10 km NW of Lodeynoye Pole town	60.790191, 33.406198	25.VII.2024	N.A. Shapoval & G.N. Shapoval
C30F16	PX502654	Cacopsylla ledi	H01	RU_04	♀	-	RUSSIA	Leningrad Oblast, Lodeynopolsky District, ca. 10 km NW of Lodeynoye Pole town	60.790191, 33.406198	25.VII.2024	N.A. Shapoval & G.N. Shapoval
C30F17	PX502655	Cacopsylla ledi	H01	RU_04	♀	-	RUSSIA	Leningrad Oblast, Lodeynopolsky District, ca. 10 km NW of Lodeynoye Pole town	60.790191, 33.406198	25.VII.2024	N.A. Shapoval & G.N. Shapoval
C30F18	PX502656	Cacopsylla ledi	H01	RU_04	♀	-	RUSSIA	Leningrad Oblast, Lodeynopolsky District, ca. 10 km NW of Lodeynoye Pole town	60.790191, 33.406198	25.VII.2024	N.A. Shapoval & G.N. Shapoval
C30F19	PX502657	Cacopsylla ledi	H01	RU_04	♀	-	RUSSIA	Leningrad Oblast, Lodeynopolsky District, ca. 10 km NW of Lodeynoye Pole town	60.790191, 33.406198	25.VII.2024	N.A. Shapoval & G.N. Shapoval
C30F20	PX502658	Cacopsylla ledi	H01	RU_04	♀	-	RUSSIA	Leningrad Oblast, Lodeynopolsky District, ca. 10 km NW of Lodeynoye Pole town	60.790191, 33.406198	25.VII.2024	N.A. Shapoval & G.N. Shapoval
C30F21	PX502659	Cacopsylla ledi	H01	RU_04	♀	-	RUSSIA	Leningrad Oblast, Lodeynopolsky District, ca. 10 km NW of Lodeynoye Pole town	60.790191, 33.406198	25.VII.2024	N.A. Shapoval & G.N. Shapoval
C30F22	PX502660	Cacopsylla ledi	H01	RU_04	♀	-	RUSSIA	Leningrad Oblast, Lodeynopolsky District, ca. 10 km NW of Lodeynoye Pole town	60.790191, 33.406198	25.VII.2024	N.A. Shapoval & G.N. Shapoval
C30F23	PX502661	Cacopsylla ledi	H01	RU_04	♀	-	RUSSIA	Leningrad Oblast, Lodeynopolsky District, ca. 10 km NW of Lodeynoye Pole town	60.790191, 33.406198	25.VII.2024	N.A. Shapoval & G.N. Shapoval
C30F24	PX502662	Cacopsylla ledi	H01	RU_04	♀	-	RUSSIA	Leningrad Oblast, Lodeynopolsky District, ca. 10 km NW of Lodeynoye Pole town	60.790191, 33.406198	25.VII.2024	N.A. Shapoval & G.N. Shapoval
C30F25	PX502663	Cacopsylla ledi	H01	RU_04	♀	-	RUSSIA	Leningrad Oblast, Lodeynopolsky District, ca. 10 km NW of Lodeynoye Pole town	60.790191, 33.406198	25.VII.2024	N.A. Shapoval & G.N. Shapoval
C30F26	PX502664	Cacopsylla ledi	H01	RU_04	♀	-	RUSSIA	Leningrad Oblast, Lodeynopolsky District, ca. 10 km NW of Lodeynoye Pole town	60.790191, 33.406198	25.VII.2024	N.A. Shapoval & G.N. Shapoval
C30F27	PX502665	Cacopsylla ledi	H01	RU_04	♀	-	RUSSIA	Leningrad Oblast, Lodeynopolsky District, ca. 10 km NW of Lodeynoye Pole town	60.790191, 33.406198	25.VII.2024	N.A. Shapoval & G.N. Shapoval
C30F28	PX502666	Cacopsylla ledi	H01	RU_04	♀	-	RUSSIA	Leningrad Oblast, Lodeynopolsky District, ca. 10 km NW of Lodeynoye Pole town	60.790191, 33.406198	25.VII.2024	N.A. Shapoval & G.N. Shapoval
C30F29	PX502667	Cacopsylla ledi	H01	RU_04	♀	-	RUSSIA	Leningrad Oblast, Lodeynopolsky District, ca. 10 km NW of Lodeynoye Pole town	60.790191, 33.406198	25.VII.2024	N.A. Shapoval & G.N. Shapoval
C30F30	PX502668	Cacopsylla ledi	H01	RU_04	♀	-	RUSSIA	Leningrad Oblast, Lodeynopolsky District, ca. 10 km NW of Lodeynoye Pole town	60.790191, 33.406198	25.VII.2024	N.A. Shapoval & G.N. Shapoval
C30F31	PX502669	Cacopsylla ledi	H01	RU_04	♀	-	RUSSIA	Leningrad Oblast, Lodeynopolsky District, ca. 10 km NW of Lodeynoye Pole town	60.790191, 33.406198	25.VII.2024	N.A. Shapoval & G.N. Shapoval
C30F32	PX502670	Cacopsylla ledi	H01	RU_04	♀	-	RUSSIA	Leningrad Oblast, Lodeynopolsky District, ca. 10 km NW of Lodeynoye Pole town	60.790191, 33.406198	25.VII.2024	N.A. Shapoval & G.N. Shapoval
C30F33	PX502671	Cacopsylla ledi	H01	RU_04	♀	-	RUSSIA	Leningrad Oblast, Lodeynopolsky District, ca. 10 km NW of Lodeynoye Pole town	60.790191, 33.406198	25.VII.2024	N.A. Shapoval & G.N. Shapoval
C30F34	PX502672	Cacopsylla ledi	H01	RU_04	♀	-	RUSSIA	Leningrad Oblast, Lodeynopolsky District, ca. 10 km NW of Lodeynoye Pole town	60.790191, 33.406198	25.VII.2024	N.A. Shapoval & G.N. Shapoval
C30F35	PX502673	Cacopsylla ledi	H01	RU_04	♀	-	RUSSIA	Leningrad Oblast, Lodeynopolsky District, ca. 10 km NW of Lodeynoye Pole town	60.790191, 33.406198	25.VII.2024	N.A. Shapoval & G.N. Shapoval
C30F36	PX502674	Cacopsylla ledi	H01	RU_04	♀	-	RUSSIA	Leningrad Oblast, Lodeynopolsky District, ca. 10 km NW of Lodeynoye Pole town	60.790191, 33.406198	25.VII.2024	N.A. Shapoval & G.N. Shapoval
C30F37	PX502675	Cacopsylla ledi	H01	RU_04	♀	-	RUSSIA	Leningrad Oblast, Lodeynopolsky District, ca. 10 km NW of Lodeynoye Pole town	60.790191, 33.406198	25.VII.2024	N.A. Shapoval & G.N. Shapoval
C30F38	PX502676	Cacopsylla ledi	H01	RU_04	♀	-	RUSSIA	Leningrad Oblast, Lodeynopolsky District, ca. 10 km NW of Lodeynoye Pole town	60.790191, 33.406198	25.VII.2024	N.A. Shapoval & G.N. Shapoval
C30F39	PX502677	Cacopsylla ledi	H01	RU_04	♀	-	RUSSIA	Leningrad Oblast, Lodeynopolsky District, ca. 10 km NW of Lodeynoye Pole town	60.790191, 33.406198	25.VII.2024	N.A. Shapoval & G.N. Shapoval
C30F40	PX502678	Cacopsylla ledi	H01	RU_04	♀	-	RUSSIA	Leningrad Oblast, Lodeynopolsky District, ca. 10 km NW of Lodeynoye Pole town	60.790191, 33.406198	25.VII.2024	N.A. Shapoval & G.N. Shapoval
C30F41	PX502679	Cacopsylla ledi	H01	RU_04	♀	-	RUSSIA	Leningrad Oblast, Lodeynopolsky District, ca. 10 km NW of Lodeynoye Pole town	60.790191, 33.406198	25.VII.2024	N.A. Shapoval & G.N. Shapoval
C29F01	PX502633	Cacopsylla ledi	H01	RU_05	♀	-	RUSSIA	Republic of Karelia, Olonets District, ca. 60 km SW of Petrozavodsk city	61.460329, 33.313781	27.VIII.2021	N.A. Shapoval & G.N. Shapoval
C29F02	PX502634	Cacopsylla ledi	H01	RU_05	♀	-	RUSSIA	Republic of Karelia, Olonets District, ca. 60 km SW of Petrozavodsk city	61.460329, 33.313781	27.VIII.2021	N.A. Shapoval & G.N. Shapoval
C29F03	PX502635	Cacopsylla ledi	H01	RU_05	♀	-	RUSSIA	Republic of Karelia, Olonets District, ca. 60 km SW of Petrozavodsk city	61.460329, 33.313781	27.VIII.2021	N.A. Shapoval & G.N. Shapoval
C29F04	PX502636	Cacopsylla ledi	H01	RU_05	♀	-	RUSSIA	Republic of Karelia, Olonets District, ca. 60 km SW of Petrozavodsk city	61.460329, 33.313781	27.VIII.2021	N.A. Shapoval & G.N. Shapoval
C29F05	PX502637	Cacopsylla ledi	H01	RU_05	♀	-	RUSSIA	Republic of Karelia, Olonets District, ca. 60 km SW of Petrozavodsk city	61.460329, 33.313781	27.VIII.2021	N.A. Shapoval & G.N. Shapoval
C29M1	PX502638	Cacopsylla ledi	H02	RU_05	♂	-	RUSSIA	Republic of Karelia, Olonets District, ca. 60 km SW of Petrozavodsk city	61.460329, 33.313781	27.VIII.2021	N.A. Shapoval & G.N. Shapoval
C28F1	PX502622	Cacopsylla ledi	H01	RU_06	♀	-	RUSSIA	Republic of Karelia, Pryazhinsky District, ca. 20 km W of Petrozavodsk city	61.789727, 33.846539	27.VIII.2021	N.A. Shapoval & G.N. Shapoval
C28F2	PX502623	Cacopsylla ledi	H01	RU_06	♀	-	RUSSIA	Republic of Karelia, Pryazhinsky District, ca. 20 km W of Petrozavodsk city	61.789727, 33.846539	27.VIII.2021	N.A. Shapoval & G.N. Shapoval
C28F3	PX502624	Cacopsylla ledi	H01	RU_06	♀	-	RUSSIA	Republic of Karelia, Pryazhinsky District, ca. 20 km W of Petrozavodsk city	61.789727, 33.846539	27.VIII.2021	N.A. Shapoval & G.N. Shapoval
C28F4	PX502625	Cacopsylla ledi	H01	RU_06	♀	-	RUSSIA	Republic of Karelia, Pryazhinsky District, ca. 20 km W of Petrozavodsk city	61.789727, 33.846539	27.VIII.2021	N.A. Shapoval & G.N. Shapoval
C28F5	PX502626	Cacopsylla ledi	H01	RU_06	♀	-	RUSSIA	Republic of Karelia, Pryazhinsky District, ca. 20 km W of Petrozavodsk city	61.789727, 33.846539	27.VIII.2021	N.A. Shapoval & G.N. Shapoval
C28F6	PX502627	Cacopsylla ledi	H01	RU_06	♀	-	RUSSIA	Republic of Karelia, Pryazhinsky District, ca. 20 km W of Petrozavodsk city	61.789727, 33.846539	27.VIII.2021	N.A. Shapoval & G.N. Shapoval
C28F7	PX502628	Cacopsylla ledi	H01	RU_06	♀	-	RUSSIA	Republic of Karelia, Pryazhinsky District, ca. 20 km W of Petrozavodsk city	61.789727, 33.846539	27.VIII.2021	N.A. Shapoval & G.N. Shapoval
C28F8	PX502629	Cacopsylla ledi	H01	RU_06	♀	-	RUSSIA	Republic of Karelia, Pryazhinsky District, ca. 20 km W of Petrozavodsk city	61.789727, 33.846539	27.VIII.2021	N.A. Shapoval & G.N. Shapoval
C28F9	PX502630	Cacopsylla ledi	H01	RU_06	♀	-	RUSSIA	Republic of Karelia, Pryazhinsky District, ca. 20 km W of Petrozavodsk city	61.789727, 33.846539	27.VIII.2021	N.A. Shapoval & G.N. Shapoval
C28F10	PX502631	Cacopsylla ledi	H01	RU_06	♀	-	RUSSIA	Republic of Karelia, Pryazhinsky District, ca. 20 km W of Petrozavodsk city	61.789727, 33.846539	27.VIII.2021	N.A. Shapoval & G.N. Shapoval
C28M1	PX502632	Cacopsylla ledi	H02	RU_06	♂	-	RUSSIA	Republic of Karelia, Pryazhinsky District, ca. 20 km W of Petrozavodsk city	61.789727, 33.846539	27.VIII.2021	N.A. Shapoval & G.N. Shapoval
C21F1	PX502613	Cacopsylla ledi	H01	RU_07	♀	-	RUSSIA	Republic of Karelia, Belomorsky District, ca. 25 km S of Pushnoy vill.	64.163324, 34.119290	26.VII.2021	N.A. Shapoval & G.N. Shapoval
C21F2	PX502614	Cacopsylla ledi	H01	RU_07	♀	-	RUSSIA	Republic of Karelia, Belomorsky District, ca. 25 km S of Pushnoy vill.	64.163324, 34.119290	26.VII.2021	N.A. Shapoval & G.N. Shapoval
C21F3	PX502615	Cacopsylla ledi	H01	RU_07	♀	-	RUSSIA	Republic of Karelia, Belomorsky District, ca. 25 km S of Pushnoy vill.	64.163324, 34.119290	26.VII.2021	N.A. Shapoval & G.N. Shapoval
C21F5	PX502616	Cacopsylla ledi	H01	RU_07	♀	-	RUSSIA	Republic of Karelia, Belomorsky District, ca. 25 km S of Pushnoy vill.	64.163324, 34.119290	26.VII.2021	N.A. Shapoval & G.N. Shapoval
C21F6	PX502617	Cacopsylla ledi	H01	RU_07	♀	-	RUSSIA	Republic of Karelia, Belomorsky District, ca. 25 km S of Pushnoy vill.	64.163324, 34.119290	26.VII.2021	N.A. Shapoval & G.N. Shapoval
C21F7	PX502618	Cacopsylla ledi	H01	RU_07	♀	-	RUSSIA	Republic of Karelia, Belomorsky District, ca. 25 km S of Pushnoy vill.	64.163324, 34.119290	26.VII.2021	N.A. Shapoval & G.N. Shapoval
C21F8	PX502619	Cacopsylla ledi	H01	RU_07	♀	-	RUSSIA	Republic of Karelia, Belomorsky District, ca. 25 km S of Pushnoy vill.	64.163324, 34.119290	26.VII.2021	N.A. Shapoval & G.N. Shapoval
C21F9	PX502620	Cacopsylla ledi	H01	RU_07	♀	-	RUSSIA	Republic of Karelia, Belomorsky District, ca. 25 km S of Pushnoy vill.	64.163324, 34.119290	26.VII.2021	N.A. Shapoval & G.N. Shapoval
C21M	PX502621	Cacopsylla ledi	H02	RU_07	♂	-	RUSSIA	Republic of Karelia, Belomorsky District, ca. 25 km S of Pushnoy vill.	64.163324, 34.119290	26.VII.2021	N.A. Shapoval & G.N. Shapoval
C43F1	PX502750	Cacopsylla ledi	H01	RU_19	♀	-	RUSSIA	Murmansk Oblast, Kolsky Distrcit,ca. 56 km E of Murmask city	68.887435, 34.452951	15.VII.2022	N.A. Shapoval & G.N. Shapoval
C43N4	PX502751	Cacopsylla ledi	H01	RU_19	-*	-	RUSSIA	Murmansk Oblast, Kolsky Distrcit,ca. 56 km E of Murmask city	68.887435, 34.452951	15.VII.2022	N.A. Shapoval & G.N. Shapoval
CL45M1	PX502752	Cacopsylla ledi	H01	RU_20	♂	-	RUSSIA	Murmansk Oblast, Pechengsky District, vic. Pechenga urban-type settlement	69.521094, 31.273108	18.VII.2022	N.A. Shapoval & G.N. Shapoval
CL45M2	PX502753	Cacopsylla ledi	H01	RU_20	♂	-	RUSSIA	Murmansk Oblast, Pechengsky District, vic. Pechenga urban-type settlement	69.521094, 31.273108	18.VII.2022	N.A. Shapoval & G.N. Shapoval
CL45M3	PX502754	Cacopsylla ledi	H01	RU_20	♂	-	RUSSIA	Murmansk Oblast, Pechengsky District, vic. Pechenga urban-type settlement	69.521094, 31.273108	18.VII.2022	N.A. Shapoval & G.N. Shapoval
CL45F4	PX502755	Cacopsylla ledi	H01	RU_20	♀	-	RUSSIA	Murmansk Oblast, Pechengsky District, vic. Pechenga urban-type settlement	69.521094, 31.273108	18.VII.2022	N.A. Shapoval & G.N. Shapoval
CL61F1	PX502756	Cacopsylla ledi	H01	RU_50	♀		RUSSIA	Murmansk Oblast, 10 km W of Kandalaksha city	67.157293, 32.150432	20.VII.2024	N.A. Shapoval & G.N. Shapoval
CL61F2	PX502757	Cacopsylla ledi	H01	RU_50	♀		RUSSIA	Murmansk Oblast, 10 km W of Kandalaksha city	67.157293, 32.150432	20.VII.2024	N.A. Shapoval & G.N. Shapoval
CL61F3	PX502758	Cacopsylla ledi	H01	RU_50	♀		RUSSIA	Murmansk Oblast, 10 km W of Kandalaksha city	67.157293, 32.150432	20.VII.2024	N.A. Shapoval & G.N. Shapoval
CL61F4	PX502759	Cacopsylla ledi	H01	RU_50	♀		RUSSIA	Murmansk Oblast, 10 km W of Kandalaksha city	67.157293, 32.150432	20.VII.2024	N.A. Shapoval & G.N. Shapoval
CL61F5	PX502760	Cacopsylla ledi	H01	RU_50	♀		RUSSIA	Murmansk Oblast, 10 km W of Kandalaksha city	67.157293, 32.150432	20.VII.2024	N.A. Shapoval & G.N. Shapoval
CL61F6	PX502761	Cacopsylla ledi	H01	RU_50	♀		RUSSIA	Murmansk Oblast, 10 km W of Kandalaksha city	67.157293, 32.150432	20.VII.2024	N.A. Shapoval & G.N. Shapoval
CL61F7	PX502762	Cacopsylla ledi	H01	RU_50	♀		RUSSIA	Murmansk Oblast, 10 km W of Kandalaksha city	67.157293, 32.150432	20.VII.2024	N.A. Shapoval & G.N. Shapoval
CL61F8	PX502763	Cacopsylla ledi	H01	RU_50	♀		RUSSIA	Murmansk Oblast, 10 km W of Kandalaksha city	67.157293, 32.150432	20.VII.2024	N.A. Shapoval & G.N. Shapoval
CL61F9	PX502764	Cacopsylla ledi	H01	RU_50	♀		RUSSIA	Murmansk Oblast, 10 km W of Kandalaksha city	67.157293, 32.150432	20.VII.2024	N.A. Shapoval & G.N. Shapoval
CL61F10	PX502765	Cacopsylla ledi	H01	RU_50	♀		RUSSIA	Murmansk Oblast, 10 km W of Kandalaksha city	67.157293, 32.150432	20.VII.2024	N.A. Shapoval & G.N. Shapoval
CL61F11	PX502766	Cacopsylla ledi	H01	RU_50	♀		RUSSIA	Murmansk Oblast, 10 km W of Kandalaksha city	67.157293, 32.150432	20.VII.2024	N.A. Shapoval & G.N. Shapoval
CL61F12	PX502767	Cacopsylla ledi	H01	RU_50	♀		RUSSIA	Murmansk Oblast, 10 km W of Kandalaksha city	67.157293, 32.150432	20.VII.2024	N.A. Shapoval & G.N. Shapoval
1F8FKAA000	PX502768	Cacopsylla ledi	H01	RU_08	♀	-	RUSSIA	Republic of Karelia, Belomorsky District, vic. Kolezhma vill.	64.246033, 35.813505	30.IX.2020	V.G. Kuznetsova & P.P. Strelkov
1F8FKAA001	PX502769	Cacopsylla ledi	H01	RU_08	♀	-	RUSSIA	Republic of Karelia, Belomorsky District, vic. Kolezhma vill.	64.246033, 35.813505	30.IX.2020	V.G. Kuznetsova & P.P. Strelkov
1F8FKAA002	PX502770	Cacopsylla ledi	H01	RU_08	♀	-	RUSSIA	Republic of Karelia, Belomorsky District, vic. Kolezhma vill.	64.246033, 35.813505	30.IX.2020	V.G. Kuznetsova & P.P. Strelkov
1F8FKAA003	PX502771	Cacopsylla ledi	H01	RU_08	♀	-	RUSSIA	Republic of Karelia, Belomorsky District, vic. Kolezhma vill.	64.246033, 35.813505	30.IX.2020	V.G. Kuznetsova & P.P. Strelkov
1F8FKAA004	PX502772	Cacopsylla ledi	H01	RU_08	♀	-	RUSSIA	Republic of Karelia, Belomorsky District, vic. Kolezhma vill.	64.246033, 35.813505	30.IX.2020	V.G. Kuznetsova & P.P. Strelkov
1F8FKAA005	PX502773	Cacopsylla ledi	H01	RU_08	♀	-	RUSSIA	Republic of Karelia, Belomorsky District, vic. Kolezhma vill.	64.246033, 35.813505	30.IX.2020	V.G. Kuznetsova & P.P. Strelkov
1F8FKAA012	PX502774	Cacopsylla ledi	H01	RU_08	♀	-	RUSSIA	Republic of Karelia, Belomorsky District, vic. Kolezhma vill.	64.246033, 35.813505	30.IX.2020	V.G. Kuznetsova & P.P. Strelkov
1F8FKAA013	PX502775	Cacopsylla ledi	H01	RU_08	♀	-	RUSSIA	Republic of Karelia, Belomorsky District, vic. Kolezhma vill.	64.246033, 35.813505	30.IX.2020	V.G. Kuznetsova & P.P. Strelkov
1F8FKAA014	PX502776	Cacopsylla ledi	H01	RU_08	♀	-	RUSSIA	Republic of Karelia, Belomorsky District, vic. Kolezhma vill.	64.246033, 35.813505	30.IX.2020	V.G. Kuznetsova & P.P. Strelkov
1F8FKAA015	PX502777	Cacopsylla ledi	H01	RU_08	♀	-	RUSSIA	Republic of Karelia, Belomorsky District, vic. Kolezhma vill.	64.246033, 35.813505	30.IX.2020	V.G. Kuznetsova & P.P. Strelkov
1F8FKAA016	PX502778	Cacopsylla ledi	H01	RU_08	♀	-	RUSSIA	Republic of Karelia, Belomorsky District, vic. Kolezhma vill.	64.246033, 35.813505	30.IX.2020	V.G. Kuznetsova & P.P. Strelkov
1F8FKAA017	PX502779	Cacopsylla ledi	H01	RU_08	♀	-	RUSSIA	Republic of Karelia, Belomorsky District, vic. Kolezhma vill.	64.246033, 35.813505	30.IX.2020	V.G. Kuznetsova & P.P. Strelkov
1FE3KAA043	PX502780	Cacopsylla ledi	H01	RU_08	♀	-	RUSSIA	Republic of Karelia, Belomorsky District, vic. Kolezhma vill.	64.246033, 35.813505	30.IX.2020	V.G. Kuznetsova & P.P. Strelkov
1FE3KAA044	PX502781	Cacopsylla ledi	H01	RU_08	♀	-	RUSSIA	Republic of Karelia, Belomorsky District, vic. Kolezhma vill.	64.246033, 35.813505	30.IX.2020	V.G. Kuznetsova & P.P. Strelkov
1FE3KAA045	PX502782	Cacopsylla ledi	H01	RU_08	♀	-	RUSSIA	Republic of Karelia, Belomorsky District, vic. Kolezhma vill.	64.246033, 35.813505	30.IX.2020	V.G. Kuznetsova & P.P. Strelkov
1FE3KAA046	PX502783	Cacopsylla ledi	H01	RU_08	♀	-	RUSSIA	Republic of Karelia, Belomorsky District, vic. Kolezhma vill.	64.246033, 35.813505	30.IX.2020	V.G. Kuznetsova & P.P. Strelkov
1FE3KAA047	PX502784	Cacopsylla ledi	H02	RU_08	♀	-	RUSSIA	Republic of Karelia, Belomorsky District, vic. Kolezhma vill.	64.246033, 35.813505	30.IX.2020	V.G. Kuznetsova & P.P. Strelkov
1FE3KAA048	PX502785	Cacopsylla ledi	H01	RU_08	♀	-	RUSSIA	Republic of Karelia, Belomorsky District, vic. Kolezhma vill.	64.246033, 35.813505	30.IX.2020	V.G. Kuznetsova & P.P. Strelkov
CL05	PX608483	Cacopsylla ledi	H01	RU_09	♀		RUSSIA	Republic of Karelia, Kostomukshsky Urban Okrug, Vangozero Lake	64.505856, 31.112329 -	Aug-2007	O. Kotenko
CM09	PX608484	Cacopsylla ledi	H01	RU_09	♀		RUSSIA	Republic of Karelia, Kostomukshsky Urban Okrug, Vangozero Lake	64.505856, 31.112329 -	Aug-2007	O. Kotenko
C49F3	PX465192	Cacopsylla ledi	H01	RU_09	♀		RUSSIA	Republic of Karelia, Kostomukshsky Urban Okrug, vic. Kostomuksha town	64.42268, 31.31497	25.VII.2024	N.A. Shapoval & G.N. Shapoval
C49F4	PX465193	Cacopsylla ledi	H01	RU_09	♀		RUSSIA	Republic of Karelia, Kostomukshsky Urban Okrug, vic. Kostomuksha town	64.42268, 31.31497	25.VII.2024	N.A. Shapoval & G.N. Shapoval
C49M1	PX465190	Cacopsylla ledi	H02	RU_09	♂		RUSSIA	Republic of Karelia, Kostomukshsky Urban Okrug, vic. Kostomuksha town	64.42268, 31.31497	25.VII.2024	N.A. Shapoval & G.N. Shapoval
C49M2	PX465191	Cacopsylla ledi	H02	RU_09	♂		RUSSIA	Republic of Karelia, Kostomukshsky Urban Okrug, vic. Kostomuksha town	64.42268, 31.31497	25.VII.2024	N.A. Shapoval & G.N. Shapoval
C02F1	PX465194	Cacopsylla ledi	H01	RU_10	♀	-	RUSSIA	Republic of Karelia, Kemsky District, ca. 5 km W of Kem town	64.928500, 34.456145	20.VIII.2021	N.A. Shapoval & G.N. Shapoval
C02F2	PX465195	Cacopsylla ledi	H01	RU_10	♀	-	RUSSIA	Republic of Karelia, Kemsky District, ca. 5 km W of Kem town	64.928500, 34.456145	20.VIII.2021	N.A. Shapoval & G.N. Shapoval
C02F3	PX465196	Cacopsylla ledi	H01	RU_10	♀	-	RUSSIA	Republic of Karelia, Kemsky District, ca. 5 km W of Kem town	64.928500, 34.456145	20.VIII.2021	N.A. Shapoval & G.N. Shapoval
C02F4	PX465197	Cacopsylla ledi	H01	RU_10	♀	-	RUSSIA	Republic of Karelia, Kemsky District, ca. 5 km W of Kem town	64.928500, 34.456145	20.VIII.2021	N.A. Shapoval & G.N. Shapoval
C02F5	PX465198	Cacopsylla ledi	H01	RU_10	♀	-	RUSSIA	Republic of Karelia, Kemsky District, ca. 5 km W of Kem town	64.928500, 34.456145	20.VIII.2021	N.A. Shapoval & G.N. Shapoval
C02F6	PX465199	Cacopsylla ledi	H01	RU_10	♀	-	RUSSIA	Republic of Karelia, Kemsky District, ca. 5 km W of Kem town	64.928500, 34.456145	20.VIII.2021	N.A. Shapoval & G.N. Shapoval
C02F7	PX465200	Cacopsylla ledi	H01	RU_10	♀	-	RUSSIA	Republic of Karelia, Kemsky District, ca. 5 km W of Kem town	64.928500, 34.456145	20.VIII.2021	N.A. Shapoval & G.N. Shapoval
C02F8	PX465201	Cacopsylla ledi	H01	RU_10	♀	-	RUSSIA	Republic of Karelia, Kemsky District, ca. 5 km W of Kem town	64.928500, 34.456145	20.VIII.2021	N.A. Shapoval & G.N. Shapoval
C02F9	PX465202	Cacopsylla ledi	H01	RU_10	♀	-	RUSSIA	Republic of Karelia, Kemsky District, ca. 5 km W of Kem town	64.928500, 34.456145	20.VIII.2021	N.A. Shapoval & G.N. Shapoval
C02F10	PX465203	Cacopsylla ledi	H01	RU_10	♀	-	RUSSIA	Republic of Karelia, Kemsky District, ca. 5 km W of Kem town	64.928500, 34.456145	20.VIII.2021	N.A. Shapoval & G.N. Shapoval
C02F11	PX465204	Cacopsylla ledi	H01	RU_10	♀	-	RUSSIA	Republic of Karelia, Kemsky District, ca. 5 km W of Kem town	64.928500, 34.456145	20.VIII.2021	N.A. Shapoval & G.N. Shapoval
C02M1	PX465205	Cacopsylla ledi	H02	RU_10	♂	-	RUSSIA	Republic of Karelia, Kemsky District, ca. 5 km W of Kem town	64.928500, 34.456145	20.VIII.2021	N.A. Shapoval & G.N. Shapoval
C02M2	PX465206	Cacopsylla ledi	H02	RU_10	♂	-	RUSSIA	Republic of Karelia, Kemsky District, ca. 5 km W of Kem town	64.928500, 34.456145	20.VIII.2021	N.A. Shapoval & G.N. Shapoval
C03F1	PX465207	Cacopsylla ledi	H01	RU_11	♀	-	RUSSIA	Republic of Karelia, Kemsky District, ca. 55 km NW of Kem town	65.260076, 33.747531	20.VIII.2021	N.A. Shapoval & G.N. Shapoval
C03F2	PX465208	Cacopsylla ledi	H01	RU_11	♀	-	RUSSIA	Republic of Karelia, Kemsky District, ca. 55 km NW of Kem town	65.260076, 33.747531	20.VIII.2021	N.A. Shapoval & G.N. Shapoval
C03F3	PX465209	Cacopsylla ledi	H02	RU_11	♀	-	RUSSIA	Republic of Karelia, Kemsky District, ca. 55 km NW of Kem town	65.260076, 33.747531	20.VIII.2021	N.A. Shapoval & G.N. Shapoval
C03F4	PX465210	Cacopsylla ledi	H01	RU_11	♀	-	RUSSIA	Republic of Karelia, Kemsky District, ca. 55 km NW of Kem town	65.260076, 33.747531	20.VIII.2021	N.A. Shapoval & G.N. Shapoval
C03F5	PX465211	Cacopsylla ledi	H01	RU_11	♀	-	RUSSIA	Republic of Karelia, Kemsky District, ca. 55 km NW of Kem town	65.260076, 33.747531	20.VIII.2021	N.A. Shapoval & G.N. Shapoval
C03F6	PX465212	Cacopsylla ledi	H01	RU_11	♀	-	RUSSIA	Republic of Karelia, Kemsky District, ca. 55 km NW of Kem town	65.260076, 33.747531	20.VIII.2021	N.A. Shapoval & G.N. Shapoval
C03F8	PX465213	Cacopsylla ledi	H01	RU_11	♀	-	RUSSIA	Republic of Karelia, Kemsky District, ca. 55 km NW of Kem town	65.260076, 33.747531	20.VIII.2021	N.A. Shapoval & G.N. Shapoval
C03F9	PX465214	Cacopsylla ledi	H01	RU_11	♀	-	RUSSIA	Republic of Karelia, Kemsky District, ca. 55 km NW of Kem town	65.260076, 33.747531	20.VIII.2021	N.A. Shapoval & G.N. Shapoval
C03F10	PX465215	Cacopsylla ledi	H01	RU_11	♀	-	RUSSIA	Republic of Karelia, Kemsky District, ca. 55 km NW of Kem town	65.260076, 33.747531	20.VIII.2021	N.A. Shapoval & G.N. Shapoval
C03F11	PX465216	Cacopsylla ledi	H01	RU_11	♀	-	RUSSIA	Republic of Karelia, Kemsky District, ca. 55 km NW of Kem town	65.260076, 33.747531	20.VIII.2021	N.A. Shapoval & G.N. Shapoval
C03F12	PX465217	Cacopsylla ledi	H02	RU_11	♀	-	RUSSIA	Republic of Karelia, Kemsky District, ca. 55 km NW of Kem town	65.260076, 33.747531	20.VIII.2021	N.A. Shapoval & G.N. Shapoval
C03F13	PX465218	Cacopsylla ledi	H01	RU_11	♀	-	RUSSIA	Republic of Karelia, Kemsky District, ca. 55 km NW of Kem town	65.260076, 33.747531	20.VIII.2021	N.A. Shapoval & G.N. Shapoval
C03F14	PX465219	Cacopsylla ledi	H01	RU_11	♀	-	RUSSIA	Republic of Karelia, Kemsky District, ca. 55 km NW of Kem town	65.260076, 33.747531	20.VIII.2021	N.A. Shapoval & G.N. Shapoval
C03F15	PX465220	Cacopsylla ledi	H01	RU_11	♀	-	RUSSIA	Republic of Karelia, Kemsky District, ca. 55 km NW of Kem town	65.260076, 33.747531	20.VIII.2021	N.A. Shapoval & G.N. Shapoval
C03F16	PX465221	Cacopsylla ledi	H01	RU_11	♀	-	RUSSIA	Republic of Karelia, Kemsky District, ca. 55 km NW of Kem town	65.260076, 33.747531	20.VIII.2021	N.A. Shapoval & G.N. Shapoval
C03M1	PX465222	Cacopsylla ledi	H02	RU_11	♂	-	RUSSIA	Republic of Karelia, Kemsky District, ca. 55 km NW of Kem town	65.259124, 33.751158	24.VII.2024	N.A. Shapoval & G.N. Shapoval
C03M2	PX465223	Cacopsylla ledi	H02	RU_11	♂	-	RUSSIA	Republic of Karelia, Kemsky District, ca. 55 km NW of Kem town	65.259124, 33.751158	24.VII.2024	N.A. Shapoval & G.N. Shapoval
C04F1	PX465224	Cacopsylla ledi	H01	RU_12	♀	-	RUSSIA	Republic of Karelia, Loukhsky District, ca. 50 km S of Loukhi urban-type settlement	65.624046, 33.178799	20.VIII.2021	N.A. Shapoval & G.N. Shapoval
C04F2	PX465225	Cacopsylla ledi	H01	RU_12	♀	-	RUSSIA	Republic of Karelia, Loukhsky District, ca. 50 km S of Loukhi urban-type settlement	65.624046, 33.178799	20.VIII.2021	N.A. Shapoval & G.N. Shapoval
C04F3	PX465226	Cacopsylla ledi	H01	RU_12	♀	-	RUSSIA	Republic of Karelia, Loukhsky District, ca. 50 km S of Loukhi urban-type settlement	65.624046, 33.178799	20.VIII.2021	N.A. Shapoval & G.N. Shapoval
C04F4	PX465227	Cacopsylla ledi	H01	RU_12	♀	-	RUSSIA	Republic of Karelia, Loukhsky District, ca. 50 km S of Loukhi urban-type settlement	65.624046, 33.178799	20.VIII.2021	N.A. Shapoval & G.N. Shapoval
C04F5	PX465228	Cacopsylla ledi	H01	RU_12	♀	-	RUSSIA	Republic of Karelia, Loukhsky District, ca. 50 km S of Loukhi urban-type settlement	65.624046, 33.178799	20.VIII.2021	N.A. Shapoval & G.N. Shapoval
C04M1	PX465229	Cacopsylla ledi	H02	RU_12	♂	-	RUSSIA	Republic of Karelia, Loukhsky District, ca. 50 km S of Loukhi urban-type settlement	65.624046, 33.178799	24.VII.2024	N.A. Shapoval & G.N. Shapoval
C04M2	PX465230	Cacopsylla ledi	H02	RU_12	♂	-	RUSSIA	Republic of Karelia, Loukhsky District, ca. 50 km S of Loukhi urban-type settlement	65.624046, 33.178799	24.VII.2024	N.A. Shapoval & G.N. Shapoval
C05F1	PX465231	Cacopsylla ledi	H01	RU_13	♀	-	RUSSIA	Republic of Karelia, Loukhsky District, ca. 5 km SW of Loukhi urban-type settlement	66.034695, 32.977941	20.VIII.2021	N.A. Shapoval & G.N. Shapoval
C05F2	PX465232	Cacopsylla ledi	H01	RU_13	♀	-	RUSSIA	Republic of Karelia, Loukhsky District, ca. 5 km SW of Loukhi urban-type settlement	66.034695, 32.977941	20.VIII.2021	N.A. Shapoval & G.N. Shapoval
C05F3	PX465233	Cacopsylla ledi	H01	RU_13	♀	-	RUSSIA	Republic of Karelia, Loukhsky District, ca. 5 km SW of Loukhi urban-type settlement	66.034695, 32.977941	20.VIII.2021	N.A. Shapoval & G.N. Shapoval
C05F4	PX465234	Cacopsylla ledi	H01	RU_13	♀	-	RUSSIA	Republic of Karelia, Loukhsky District, ca. 5 km SW of Loukhi urban-type settlement	66.034695, 32.977941	20.VIII.2021	N.A. Shapoval & G.N. Shapoval
C05F5	PX465235	Cacopsylla ledi	H01	RU_13	♀	-	RUSSIA	Republic of Karelia, Loukhsky District, ca. 5 km SW of Loukhi urban-type settlement	66.034695, 32.977941	20.VIII.2021	N.A. Shapoval & G.N. Shapoval
C05F6	PX465236	Cacopsylla ledi	H01	RU_13	♀	-	RUSSIA	Republic of Karelia, Loukhsky District, ca. 5 km SW of Loukhi urban-type settlement	66.034695, 32.977941	20.VIII.2021	N.A. Shapoval & G.N. Shapoval
C05F7	PX465237	Cacopsylla ledi	H01	RU_13	♀	-	RUSSIA	Republic of Karelia, Loukhsky District, ca. 5 km SW of Loukhi urban-type settlement	66.034695, 32.977941	20.VIII.2021	N.A. Shapoval & G.N. Shapoval
C05F8	PX465238	Cacopsylla ledi	H01	RU_13	♀	-	RUSSIA	Republic of Karelia, Loukhsky District, ca. 5 km SW of Loukhi urban-type settlement	66.034695, 32.977941	20.VIII.2021	N.A. Shapoval & G.N. Shapoval
C05F9	PX465239	Cacopsylla ledi	H01	RU_13	♀	-	RUSSIA	Republic of Karelia, Loukhsky District, ca. 5 km SW of Loukhi urban-type settlement	66.034695, 32.977941	20.VIII.2021	N.A. Shapoval & G.N. Shapoval
C05F10	PX465240	Cacopsylla ledi	H01	RU_13	♀	-	RUSSIA	Republic of Karelia, Loukhsky District, ca. 5 km SW of Loukhi urban-type settlement	66.034695, 32.977941	20.VIII.2021	N.A. Shapoval & G.N. Shapoval
C05F11	PX465241	Cacopsylla ledi	H01	RU_13	♀	-	RUSSIA	Republic of Karelia, Loukhsky District, ca. 5 km SW of Loukhi urban-type settlement	66.034695, 32.977941	20.VIII.2021	N.A. Shapoval & G.N. Shapoval
C05F12	PX465242	Cacopsylla ledi	H01	RU_13	♀	-	RUSSIA	Republic of Karelia, Loukhsky District, ca. 5 km SW of Loukhi urban-type settlement	66.034695, 32.977941	20.VIII.2021	N.A. Shapoval & G.N. Shapoval
C05F13	PX465243	Cacopsylla ledi	H01	RU_13	♀	-	RUSSIA	Republic of Karelia, Loukhsky District, ca. 5 km SW of Loukhi urban-type settlement	66.034695, 32.977941	20.VIII.2021	N.A. Shapoval & G.N. Shapoval
C05F14	PX465244	Cacopsylla ledi	H01	RU_13	♀	-	RUSSIA	Republic of Karelia, Loukhsky District, ca. 5 km SW of Loukhi urban-type settlement	66.034695, 32.977941	20.VIII.2021	N.A. Shapoval & G.N. Shapoval
C05F15	PX465245	Cacopsylla ledi	H01	RU_13	♀	-	RUSSIA	Republic of Karelia, Loukhsky District, ca. 5 km SW of Loukhi urban-type settlement	66.034695, 32.977941	20.VIII.2021	N.A. Shapoval & G.N. Shapoval
C05F16	PX465246	Cacopsylla ledi	H01	RU_13	♀	-	RUSSIA	Republic of Karelia, Loukhsky District, ca. 5 km SW of Loukhi urban-type settlement	66.034695, 32.977941	20.VIII.2021	N.A. Shapoval & G.N. Shapoval
C05F17	PX465247	Cacopsylla ledi	H01	RU_13	♀	-	RUSSIA	Republic of Karelia, Loukhsky District, ca. 5 km SW of Loukhi urban-type settlement	66.034695, 32.977941	20.VIII.2021	N.A. Shapoval & G.N. Shapoval
C05F18	PX465248	Cacopsylla ledi	H01	RU_13	♀	-	RUSSIA	Republic of Karelia, Loukhsky District, ca. 5 km SW of Loukhi urban-type settlement	66.034695, 32.977941	20.VIII.2021	N.A. Shapoval & G.N. Shapoval
C05F19	PX465249	Cacopsylla ledi	H01	RU_13	♀	-	RUSSIA	Republic of Karelia, Loukhsky District, ca. 5 km SW of Loukhi urban-type settlement	66.034695, 32.977941	20.VIII.2021	N.A. Shapoval & G.N. Shapoval
C06F1	PX465250	Cacopsylla ledi	H01	RU_14	♀	-	RUSSIA	Republic of Karelia, Loukhsky District, ca. 1 km E of Tedino vill.	66.467200, 32.770413	20.VIII.2021	N.A. Shapoval & G.N. Shapoval
C06F2	PX465251	Cacopsylla ledi	H01	RU_14	♀	-	RUSSIA	Republic of Karelia, Loukhsky District, ca. 1 km E of Tedino vill.	66.467200, 32.770413	20.VIII.2021	N.A. Shapoval & G.N. Shapoval
C06F3	PX465252	Cacopsylla ledi	H01	RU_14	♀	-	RUSSIA	Republic of Karelia, Loukhsky District, ca. 1 km E of Tedino vill.	66.467200, 32.770413	20.VIII.2021	N.A. Shapoval & G.N. Shapoval
C06F4	PX465253	Cacopsylla ledi	H01	RU_14	♀	-	RUSSIA	Republic of Karelia, Loukhsky District, ca. 1 km E of Tedino vill.	66.467200, 32.770413	20.VIII.2021	N.A. Shapoval & G.N. Shapoval
C06F5	PX465254	Cacopsylla ledi	H01	RU_14	♀	-	RUSSIA	Republic of Karelia, Loukhsky District, ca. 1 km E of Tedino vill.	66.467200, 32.770413	20.VIII.2021	N.A. Shapoval & G.N. Shapoval
C06F6	PX465255	Cacopsylla ledi	H01	RU_14	♀	-	RUSSIA	Republic of Karelia, Loukhsky District, ca. 1 km E of Tedino vill.	66.467200, 32.770413	20.VIII.2021	N.A. Shapoval & G.N. Shapoval
C06F7	PX465256	Cacopsylla ledi	H01	RU_14	♀	-	RUSSIA	Republic of Karelia, Loukhsky District, ca. 1 km E of Tedino vill.	66.467200, 32.770413	20.VIII.2021	N.A. Shapoval & G.N. Shapoval
C06F8	PX465257	Cacopsylla ledi	H01	RU_14	♀	-	RUSSIA	Republic of Karelia, Loukhsky District, ca. 1 km E of Tedino vill.	66.467200, 32.770413	20.VIII.2021	N.A. Shapoval & G.N. Shapoval
C06F9	PX465258	Cacopsylla ledi	H01	RU_14	♀	-	RUSSIA	Republic of Karelia, Loukhsky District, ca. 1 km E of Tedino vill.	66.467200, 32.770413	20.VIII.2021	N.A. Shapoval & G.N. Shapoval
C06F10	PX465259	Cacopsylla ledi	H01	RU_14	♀	-	RUSSIA	Republic of Karelia, Loukhsky District, ca. 1 km E of Tedino vill.	66.467200, 32.770413	20.VIII.2021	N.A. Shapoval & G.N. Shapoval
C06F11	PX465260	Cacopsylla ledi	H01	RU_14	♀	-	RUSSIA	Republic of Karelia, Loukhsky District, ca. 1 km E of Tedino vill.	66.467200, 32.770413	20.VIII.2021	N.A. Shapoval & G.N. Shapoval
C06F12	PX465261	Cacopsylla ledi	H01	RU_14	♀	-	RUSSIA	Republic of Karelia, Loukhsky District, ca. 1 km E of Tedino vill.	66.467200, 32.770413	20.VIII.2021	N.A. Shapoval & G.N. Shapoval
C06F13	PX465262	Cacopsylla ledi	H01	RU_14	♀	-	RUSSIA	Republic of Karelia, Loukhsky District, ca. 1 km E of Tedino vill.	66.467200, 32.770413	20.VIII.2021	N.A. Shapoval & G.N. Shapoval
C06F14	PX465263	Cacopsylla ledi	H01	RU_14	♀	-	RUSSIA	Republic of Karelia, Loukhsky District, ca. 1 km E of Tedino vill.	66.467200, 32.770413	20.VIII.2021	N.A. Shapoval & G.N. Shapoval
C06F15	PX465264	Cacopsylla ledi	H01	RU_14	♀	-	RUSSIA	Republic of Karelia, Loukhsky District, ca. 1 km E of Tedino vill.	66.467200, 32.770413	20.VIII.2021	N.A. Shapoval & G.N. Shapoval
C06F16	PX465265	Cacopsylla ledi	H01	RU_14	♀	-	RUSSIA	Republic of Karelia, Loukhsky District, ca. 1 km E of Tedino vill.	66.467200, 32.770413	20.VIII.2021	N.A. Shapoval & G.N. Shapoval
C06F17	PX465266	Cacopsylla ledi	H01	RU_14	♀	-	RUSSIA	Republic of Karelia, Loukhsky District, ca. 1 km E of Tedino vill.	66.467200, 32.770413	20.VIII.2021	N.A. Shapoval & G.N. Shapoval
C06F18	PX465267	Cacopsylla ledi	H01	RU_14	♀	-	RUSSIA	Republic of Karelia, Loukhsky District, ca. 1 km E of Tedino vill.	66.467200, 32.770413	20.VIII.2021	N.A. Shapoval & G.N. Shapoval
C06F19	PX465268	Cacopsylla ledi	H01	RU_14	♀	-	RUSSIA	Republic of Karelia, Loukhsky District, ca. 1 km E of Tedino vill.	66.467200, 32.770413	20.VIII.2021	N.A. Shapoval & G.N. Shapoval
C06F20	PX465269	Cacopsylla ledi	H01	RU_14	♀	-	RUSSIA	Republic of Karelia, Loukhsky District, ca. 1 km E of Tedino vill.	66.467200, 32.770413	20.VIII.2021	N.A. Shapoval & G.N. Shapoval
C06F21	PX465270	Cacopsylla ledi	H01	RU_14	♀	-	RUSSIA	Republic of Karelia, Loukhsky District, ca. 1 km E of Tedino vill.	66.467200, 32.770413	20.VIII.2021	N.A. Shapoval & G.N. Shapoval
C06F22	PX465271	Cacopsylla ledi	H01	RU_14	♀	-	RUSSIA	Republic of Karelia, Loukhsky District, ca. 1 km E of Tedino vill.	66.467200, 32.770413	20.VIII.2021	N.A. Shapoval & G.N. Shapoval
C06F23	PX465272	Cacopsylla ledi	H01	RU_14	♀	-	RUSSIA	Republic of Karelia, Loukhsky District, ca. 1 km E of Tedino vill.	66.467200, 32.770413	20.VIII.2021	N.A. Shapoval & G.N. Shapoval
C06F24	PX465273	Cacopsylla ledi	H01	RU_14	♀	-	RUSSIA	Republic of Karelia, Loukhsky District, ca. 1 km E of Tedino vill.	66.467200, 32.770413	20.VIII.2021	N.A. Shapoval & G.N. Shapoval
C10F1	PX465274	Cacopsylla ledi	H01	RU_15	♀	-	RUSSIA	Murmansk Oblast, Monchegorsk Urban Okrug, ca. 5 km N of Monchegorsk town	67.988485, 32.903390	22.VIII.2021	N.A. Shapoval & G.N. Shapoval
C10F2	PX465275	Cacopsylla ledi	H01	RU_15	♀	-	RUSSIA	Murmansk Oblast, Monchegorsk Urban Okrug, ca. 5 km N of Monchegorsk town	67.988485, 32.903390	22.VIII.2021	N.A. Shapoval & G.N. Shapoval
C10F3	PX465276	Cacopsylla ledi	H01	RU_15	♀	-	RUSSIA	Murmansk Oblast, Monchegorsk Urban Okrug, ca. 5 km N of Monchegorsk town	67.988485, 32.903390	22.VIII.2021	N.A. Shapoval & G.N. Shapoval
C10F4	PX465277	Cacopsylla ledi	H01	RU_15	♀	-	RUSSIA	Murmansk Oblast, Monchegorsk Urban Okrug, ca. 5 km N of Monchegorsk town	67.988485, 32.903390	22.VIII.2021	N.A. Shapoval & G.N. Shapoval
C10F5	PX465278	Cacopsylla ledi	H01	RU_15	♀	-	RUSSIA	Murmansk Oblast, Monchegorsk Urban Okrug, ca. 5 km N of Monchegorsk town	67.988485, 32.903390	22.VIII.2021	N.A. Shapoval & G.N. Shapoval
C10F6	PX465279	Cacopsylla ledi	H01	RU_15	♀	-	RUSSIA	Murmansk Oblast, Monchegorsk Urban Okrug, ca. 5 km N of Monchegorsk town	67.988485, 32.903390	22.VIII.2021	N.A. Shapoval & G.N. Shapoval
C10F7	PX465280	Cacopsylla ledi	H01	RU_15	♀	-	RUSSIA	Murmansk Oblast, Monchegorsk Urban Okrug, ca. 5 km N of Monchegorsk town	67.988485, 32.903390	22.VIII.2021	N.A. Shapoval & G.N. Shapoval
C10F8	PX465281	Cacopsylla ledi	H01	RU_15	♀	-	RUSSIA	Murmansk Oblast, Monchegorsk Urban Okrug, ca. 5 km N of Monchegorsk town	67.988485, 32.903390	22.VIII.2021	N.A. Shapoval & G.N. Shapoval
C10F9	PX465282	Cacopsylla ledi	H01	RU_15	♀	-	RUSSIA	Murmansk Oblast, Monchegorsk Urban Okrug, ca. 5 km N of Monchegorsk town	67.988485, 32.903390	22.VIII.2021	N.A. Shapoval & G.N. Shapoval
C10F10	PX465283	Cacopsylla ledi	H01	RU_15	♀	-	RUSSIA	Murmansk Oblast, Monchegorsk Urban Okrug, ca. 5 km N of Monchegorsk town	67.988485, 32.903390	22.VIII.2021	N.A. Shapoval & G.N. Shapoval
C12F1	PX465284	Cacopsylla ledi	H01	RU_16	♀	-	RUSSIA	Murmansk Oblast, Kolsky Distrcit, 8 km 7 of Taibola vill.	68.508636, 33.325378	22.VIII.2021	N.A. Shapoval & G.N. Shapoval
C12F2	PX465285	Cacopsylla ledi	H05	RU_16	♀	-	RUSSIA	Murmansk Oblast, Kolsky Distrcit, 8 km 7 of Taibola vill.	68.508636, 33.325378	22.VIII.2021	N.A. Shapoval & G.N. Shapoval
C12F3	PX465286	Cacopsylla ledi	H05	RU_16	♀	-	RUSSIA	Murmansk Oblast, Kolsky Distrcit, 8 km 7 of Taibola vill.	68.508636, 33.325378	22.VIII.2021	N.A. Shapoval & G.N. Shapoval
C12F4	PX465287	Cacopsylla ledi	H01	RU_16	♀	-	RUSSIA	Murmansk Oblast, Kolsky Distrcit, 8 km 7 of Taibola vill.	68.508636, 33.325378	22.VIII.2021	N.A. Shapoval & G.N. Shapoval
C12F5	PX465288	Cacopsylla ledi	H01	RU_16	♀	-	RUSSIA	Murmansk Oblast, Kolsky Distrcit, 8 km 7 of Taibola vill.	68.508636, 33.325378	22.VIII.2021	N.A. Shapoval & G.N. Shapoval
C12F7	PX465289	Cacopsylla ledi	H05	RU_16	♀	-	RUSSIA	Murmansk Oblast, Kolsky Distrcit, 8 km 7 of Taibola vill.	68.508636, 33.325378	22.VIII.2021	N.A. Shapoval & G.N. Shapoval
C12F8	PX465290	Cacopsylla ledi	H05	RU_16	♀	-	RUSSIA	Murmansk Oblast, Kolsky Distrcit, 8 km 7 of Taibola vill.	68.508636, 33.325378	22.VIII.2021	N.A. Shapoval & G.N. Shapoval
C13F1	PX465291	Cacopsylla ledi	H01	RU_17	♀	-	RUSSIA	Murmansk Oblast, ca. 3 km W of Murmansk city	68.983736, 32.990403	22.VIII.2021	N.A. Shapoval & G.N. Shapoval
C13F2	PX465292	Cacopsylla ledi	H01	RU_17	♀	-	RUSSIA	Murmansk Oblast, ca. 3 km W of Murmansk city	68.983736, 32.990403	22.VIII.2021	N.A. Shapoval & G.N. Shapoval
C13F3	PX465293	Cacopsylla ledi	H01	RU_17	♀	-	RUSSIA	Murmansk Oblast, ca. 3 km W of Murmansk city	68.983736, 32.990403	22.VIII.2021	N.A. Shapoval & G.N. Shapoval
C13F4	PX465294	Cacopsylla ledi	H01	RU_17	♀	-	RUSSIA	Murmansk Oblast, ca. 3 km W of Murmansk city	68.983736, 32.990403	22.VIII.2021	N.A. Shapoval & G.N. Shapoval
C13M1	PX465295	Cacopsylla ledi	H01	RU_17	♂	-	RUSSIA	Murmansk Oblast, ca. 3 km W of Murmansk city	68.983736, 32.990403	22.VIII.2021	N.A. Shapoval & G.N. Shapoval
C13M2	PX465296	Cacopsylla ledi	H01	RU_17	♂	-	RUSSIA	Murmansk Oblast, ca. 3 km W of Murmansk city	68.983736, 32.990403	22.VIII.2021	N.A. Shapoval & G.N. Shapoval
C13M3	PX465297	Cacopsylla ledi	H01	RU_17	♂	-	RUSSIA	Murmansk Oblast, ca. 3 km W of Murmansk city	68.983736, 32.990403	22.VIII.2021	N.A. Shapoval & G.N. Shapoval
C13M4	PX465298	Cacopsylla ledi	H01	RU_17	♂	-	RUSSIA	Murmansk Oblast, ca. 3 km W of Murmansk city	68.983736, 32.990403	22.VIII.2021	N.A. Shapoval & G.N. Shapoval
C13M5	PX465299	Cacopsylla ledi	H06	RU_17	♂	-	RUSSIA	Murmansk Oblast, ca. 3 km W of Murmansk city	68.983736, 32.990403	22.VIII.2021	N.A. Shapoval & G.N. Shapoval
C13M6	PX465300	Cacopsylla ledi	H01	RU_17	♂	-	RUSSIA	Murmansk Oblast, ca. 3 km W of Murmansk city	68.983736, 32.990403	22.VIII.2021	N.A. Shapoval & G.N. Shapoval
C13M7	PX465301	Cacopsylla ledi	H01	RU_17	♂	-	RUSSIA	Murmansk Oblast, ca. 3 km W of Murmansk city	68.983736, 32.990403	22.VIII.2021	N.A. Shapoval & G.N. Shapoval
C13M8	PX465302	Cacopsylla ledi	H01	RU_17	♂	-	RUSSIA	Murmansk Oblast, ca. 3 km W of Murmansk city	68.983736, 32.990403	22.VIII.2021	N.A. Shapoval & G.N. Shapoval
C13M9	PX465303	Cacopsylla ledi	H01	RU_17	♂	-	RUSSIA	Murmansk Oblast, ca. 3 km W of Murmansk city	68.983736, 32.990403	22.VIII.2021	N.A. Shapoval & G.N. Shapoval
CL01a	PX608485	Cacopsylla ledi	H01	RU_17	♀	-	RUSSIA	Murmansk Oblast, Murmansk city	-	Aug-2007	E.S. Labina
CL01b	PX608486	Cacopsylla ledi	H01	RU_17	♀	-	RUSSIA	Murmansk Oblast, Murmansk city	-	Aug-2007	E.S. Labina
1F8FKAA036	PX502786	Cacopsylla ledi	H01	RU_18	♂	-	RUSSIA	Murmansk Oblast, ca. 3.5 km NE of Murmansk city, Mokhnatkina Pakhta	69.050851, 33.161461	31.VII.2020	-
1F8FKAA037	PX502787	Cacopsylla ledi	H01	RU_18	♀	D	RUSSIA	Murmansk Oblast, ca. 3.5 km NE of Murmansk city, Mokhnatkina Pakhta	69.050851, 33.161461	31.VII.2020	-
1F8FKAA038	PX502788	Cacopsylla ledi	H01	RU_18	♀	D	RUSSIA	Murmansk Oblast, ca. 3.5 km NE of Murmansk city, Mokhnatkina Pakhta	69.050851, 33.161461	31.VII.2020	-
1F8FKAA039	PX502789	Cacopsylla ledi	H01	RU_18	♀	D	RUSSIA	Murmansk Oblast, ca. 3.5 km NE of Murmansk city, Mokhnatkina Pakhta	69.050851, 33.161461	31.VII.2020	-
1F8FKAA040	PX502790	Cacopsylla ledi	H01	RU_18	♀	D	RUSSIA	Murmansk Oblast, ca. 3.5 km NE of Murmansk city, Mokhnatkina Pakhta	69.050851, 33.161461	31.VII.2020	-
1F8FKAA041	PX502791	Cacopsylla ledi	H01	RU_18	♀	D	RUSSIA	Murmansk Oblast, ca. 3.5 km NE of Murmansk city, Mokhnatkina Pakhta	69.050851, 33.161461	31.VII.2020	-
1F8FKAA042	PX502792	Cacopsylla ledi	H01	RU_18	♀	D	RUSSIA	Murmansk Oblast, ca. 3.5 km NE of Murmansk city, Mokhnatkina Pakhta	69.050851, 33.161461	31.VII.2020	-
1F8FKAA043	PX502793	Cacopsylla ledi	H01	RU_18	♀	D	RUSSIA	Murmansk Oblast, ca. 3.5 km NE of Murmansk city, Mokhnatkina Pakhta	69.050851, 33.161461	31.VII.2020	-
1F8FKAA044	PX502794	Cacopsylla ledi	H01	RU_18	♀	D	RUSSIA	Murmansk Oblast, ca. 3.5 km NE of Murmansk city, Mokhnatkina Pakhta	69.050851, 33.161461	31.VII.2020	-
1F8FKAA045	PX502795	Cacopsylla ledi	H07	RU_18	♀	D	RUSSIA	Murmansk Oblast, ca. 3.5 km NE of Murmansk city, Mokhnatkina Pakhta	69.050851, 33.161461	31.VII.2020	-
1F8FKAA046	PX502796	Cacopsylla ledi	H01	RU_18	♀	D	RUSSIA	Murmansk Oblast, ca. 3.5 km NE of Murmansk city, Mokhnatkina Pakhta	69.050851, 33.161461	31.VII.2020	-
1F8FKAA047	PX502797	Cacopsylla ledi	H01	RU_18	♀	D	RUSSIA	Murmansk Oblast, ca. 3.5 km NE of Murmansk city, Mokhnatkina Pakhta	69.050851, 33.161461	31.VII.2020	-
1F8FKAA048	PX502798	Cacopsylla ledi	H01	RU_18	♀	D	RUSSIA	Murmansk Oblast, ca. 3.5 km NE of Murmansk city, Mokhnatkina Pakhta	69.050851, 33.161461	31.VII.2020	-
1F8FKAA050	PX502799	Cacopsylla ledi	H01	RU_18	♂	-	RUSSIA	Murmansk Oblast, ca. 3.5 km NE of Murmansk city, Mokhnatkina Pakhta	69.050851, 33.161461	31.VII.2020	-
1F8FKAA051	PX502800	Cacopsylla ledi	H01	RU_18	♂	-	RUSSIA	Murmansk Oblast, ca. 3.5 km NE of Murmansk city, Mokhnatkina Pakhta	69.050851, 33.161461	31.VII.2020	-
1F8FKAA052	PX502801	Cacopsylla ledi	H01	RU_18	♂	-	RUSSIA	Murmansk Oblast, ca. 3.5 km NE of Murmansk city, Mokhnatkina Pakhta	69.050851, 33.161461	31.VII.2020	-
1F8FKAA054	PX502802	Cacopsylla ledi	H01	RU_18	♂	-	RUSSIA	Murmansk Oblast, ca. 3.5 km NE of Murmansk city, Mokhnatkina Pakhta	69.050851, 33.161461	31.VII.2020	-
1F8FKAA055	PX502803	Cacopsylla ledi	H01	RU_18	♂	-	RUSSIA	Murmansk Oblast, ca. 3.5 km NE of Murmansk city, Mokhnatkina Pakhta	69.050851, 33.161461	31.VII.2020	-
1F8FKAA056	PX502804	Cacopsylla ledi	H01	RU_18	♂	-	RUSSIA	Murmansk Oblast, ca. 3.5 km NE of Murmansk city, Mokhnatkina Pakhta	69.050851, 33.161461	31.VII.2020	-
1F8FKAA057	PX502805	Cacopsylla ledi	H01	RU_18	♂	-	RUSSIA	Murmansk Oblast, ca. 3.5 km NE of Murmansk city, Mokhnatkina Pakhta	69.050851, 33.161461	31.VII.2020	-
1F8FKAA058	PX502806	Cacopsylla ledi	H01	RU_18	♂	-	RUSSIA	Murmansk Oblast, ca. 3.5 km NE of Murmansk city, Mokhnatkina Pakhta	69.050851, 33.161461	31.VII.2020	-
1F8FKAA059	PX502807	Cacopsylla ledi	H01	RU_18	♂	-	RUSSIA	Murmansk Oblast, ca. 3.5 km NE of Murmansk city, Mokhnatkina Pakhta	69.050851, 33.161461	31.VII.2020	-
1F8FKAA060	PX502808	Cacopsylla ledi	H01	RU_18	♂	-	RUSSIA	Murmansk Oblast, ca. 3.5 km NE of Murmansk city, Mokhnatkina Pakhta	69.050851, 33.161461	31.VII.2020	-
1F8FKAA061	PX502809	Cacopsylla ledi	H01	RU_18	♂	-	RUSSIA	Murmansk Oblast, ca. 3.5 km NE of Murmansk city, Mokhnatkina Pakhta	69.050851, 33.161461	31.VII.2020	-
1F8FKAA062	PX502810	Cacopsylla ledi	H01	RU_18	♀	D	RUSSIA	Murmansk Oblast, ca. 3.5 km NE of Murmansk city, Mokhnatkina Pakhta	69.050851, 33.161461	31.VII.2020	-
1F8FKAA063	PX502811	Cacopsylla ledi	H01	RU_18	♀	D	RUSSIA	Murmansk Oblast, ca. 3.5 km NE of Murmansk city, Mokhnatkina Pakhta	69.050851, 33.161461	31.VII.2020	-
1F8FKAA064	PX502812	Cacopsylla ledi	H01	RU_18	♀	D	RUSSIA	Murmansk Oblast, ca. 3.5 km NE of Murmansk city, Mokhnatkina Pakhta	69.050851, 33.161461	31.VII.2020	-
1F8FKAA065	PX502813	Cacopsylla ledi	H01	RU_18	♀	D	RUSSIA	Murmansk Oblast, ca. 3.5 km NE of Murmansk city, Mokhnatkina Pakhta	69.050851, 33.161461	31.VII.2020	-
1F8FKAA066	PX502814	Cacopsylla ledi	H01	RU_18	♀	D	RUSSIA	Murmansk Oblast, ca. 3.5 km NE of Murmansk city, Mokhnatkina Pakhta	69.050851, 33.161461	31.VII.2020	-
1F8FKAA067	PX502815	Cacopsylla ledi	H01	RU_18	♀	D	RUSSIA	Murmansk Oblast, ca. 3.5 km NE of Murmansk city, Mokhnatkina Pakhta	69.050851, 33.161461	31.VII.2020	-
1F8FKAA068	PX502816	Cacopsylla ledi	H08	RU_18	♀	D	RUSSIA	Murmansk Oblast, ca. 3.5 km NE of Murmansk city, Mokhnatkina Pakhta	69.050851, 33.161461	31.VII.2020	-
1F8FKAA069	PX502817	Cacopsylla ledi	H09	RU_18	♀	D	RUSSIA	Murmansk Oblast, ca. 3.5 km NE of Murmansk city, Mokhnatkina Pakhta	69.050851, 33.161461	31.VII.2020	-
1F8FKAA070	PX502818	Cacopsylla ledi	H01	RU_18	♀	D	RUSSIA	Murmansk Oblast, ca. 3.5 km NE of Murmansk city, Mokhnatkina Pakhta	69.050851, 33.161461	31.VII.2020	-
1F8FKAA071	PX502819	Cacopsylla ledi	H01	RU_18	♀	D	RUSSIA	Murmansk Oblast, ca. 3.5 km NE of Murmansk city, Mokhnatkina Pakhta	69.050851, 33.161461	31.VII.2020	-
1F8FKAA072	PX502820	Cacopsylla ledi	H01	RU_18	♀	D	RUSSIA	Murmansk Oblast, ca. 3.5 km NE of Murmansk city, Mokhnatkina Pakhta	69.050851, 33.161461	31.VII.2020	-
1F8FKAA073	PX502821	Cacopsylla ledi	H01	RU_18	♀	D	RUSSIA	Murmansk Oblast, ca. 3.5 km NE of Murmansk city, Mokhnatkina Pakhta	69.050851, 33.161461	31.VII.2020	-
1F8FKAA074	PX502822	Cacopsylla ledi	H01	RU_18	♂	-	RUSSIA	Murmansk Oblast, ca. 3.5 km NE of Murmansk city, Mokhnatkina Pakhta	69.050851, 33.161461	31.VII.2020	-
1F8FKAA075	PX502823	Cacopsylla ledi	H01	RU_18	♂	-	RUSSIA	Murmansk Oblast, ca. 3.5 km NE of Murmansk city, Mokhnatkina Pakhta	69.050851, 33.161461	31.VII.2020	-
1F8FKAA076	PX502824	Cacopsylla ledi	H01	RU_18	♂	-	RUSSIA	Murmansk Oblast, ca. 3.5 km NE of Murmansk city, Mokhnatkina Pakhta	69.050851, 33.161461	31.VII.2020	-
1F8FKAA077	PX502825	Cacopsylla ledi	H01	RU_18	♂	-	RUSSIA	Murmansk Oblast, ca. 3.5 km NE of Murmansk city, Mokhnatkina Pakhta	69.050851, 33.161461	31.VII.2020	-
1F8FKAA078	PX502826	Cacopsylla ledi	H01	RU_18	♂	-	RUSSIA	Murmansk Oblast, ca. 3.5 km NE of Murmansk city, Mokhnatkina Pakhta	69.050851, 33.161461	31.VII.2020	-
1F8FKAA079	PX502827	Cacopsylla ledi	H01	RU_18	♂	-	RUSSIA	Murmansk Oblast, ca. 3.5 km NE of Murmansk city, Mokhnatkina Pakhta	69.050851, 33.161461	31.VII.2020	-
1F8FKAA082	PX502828	Cacopsylla ledi	H01	RU_18	♂	-	RUSSIA	Murmansk Oblast, ca. 3.5 km NE of Murmansk city, Mokhnatkina Pakhta	69.050851, 33.161461	31.VII.2020	-
1F8FKAA083	PX502829	Cacopsylla ledi	H01	RU_18	♂	-	RUSSIA	Murmansk Oblast, ca. 3.5 km NE of Murmansk city, Mokhnatkina Pakhta	69.050851, 33.161461	31.VII.2020	-
1F8FKAA084	PX502830	Cacopsylla ledi	H01	RU_18	♂	-	RUSSIA	Murmansk Oblast, ca. 3.5 km NE of Murmansk city, Mokhnatkina Pakhta	69.050851, 33.161461	31.VII.2020	-
1F8FKAA085	PX502831	Cacopsylla ledi	H01	RU_18	♂	-	RUSSIA	Murmansk Oblast, ca. 3.5 km NE of Murmansk city, Mokhnatkina Pakhta	69.050851, 33.161461	31.VII.2020	-
1F8FKAA086	PX502832	Cacopsylla ledi	H01	RU_18	♂	-	RUSSIA	Murmansk Oblast, ca. 3.5 km NE of Murmansk city, Mokhnatkina Pakhta	69.050851, 33.161461	31.VII.2020	-
1F8FKAA087	PX502833	Cacopsylla ledi	H01	RU_18	♂	-	RUSSIA	Murmansk Oblast, ca. 3.5 km NE of Murmansk city, Mokhnatkina Pakhta	69.050851, 33.161461	31.VII.2020	-
2199KAA110	PX502834	Cacopsylla ledi	H01	RU_18	♀	D	RUSSIA	Murmansk Oblast, ca. 3.5 km NE of Murmansk city, Mokhnatkina Pakhta	69.050851, 33.161461	31.VII.2020	-
2199KAA111	PX502835	Cacopsylla ledi	H01	RU_18	♀	D	RUSSIA	Murmansk Oblast, ca. 3.5 km NE of Murmansk city, Mokhnatkina Pakhta	69.050851, 33.161461	31.VII.2020	-
2199KAA112	PX502836	Cacopsylla ledi	H01	RU_18	♀	D	RUSSIA	Murmansk Oblast, ca. 3.5 km NE of Murmansk city, Mokhnatkina Pakhta	69.050851, 33.161461	31.VII.2020	-
2199KAA113	PX502837	Cacopsylla ledi	H01	RU_18	♀	D	RUSSIA	Murmansk Oblast, ca. 3.5 km NE of Murmansk city, Mokhnatkina Pakhta	69.050851, 33.161461	31.VII.2020	-
2199KAA114	PX502838	Cacopsylla ledi	H01	RU_18	♀	D	RUSSIA	Murmansk Oblast, ca. 3.5 km NE of Murmansk city, Mokhnatkina Pakhta	69.050851, 33.161461	31.VII.2020	-
2199KAA115	PX502839	Cacopsylla ledi	H01	RU_18	♀	D	RUSSIA	Murmansk Oblast, ca. 3.5 km NE of Murmansk city, Mokhnatkina Pakhta	69.050851, 33.161461	31.VII.2020	-
20FBKAA026	PX502840	Cacopsylla ledi	H01	NO_21	♀		NORWAY	Finnmark county, Sør-Varanger Municipality, vic. Neiden vill.	69.732586, 29.296901	28.VII.2020	S. Nokkala & Ch. Nokkala
20FBKAA027	PX502841	Cacopsylla ledi	H01	NO_21	♀		NORWAY	Finnmark county, Sør-Varanger Municipality, vic. Neiden vill.	69.732586, 29.296901	28.VII.2020	S. Nokkala & Ch. Nokkala
20FBKAA028	PX502842	Cacopsylla ledi	H01	NO_21	♀		NORWAY	Finnmark county, Sør-Varanger Municipality, vic. Neiden vill.	69.732586, 29.296901	28.VII.2020	S. Nokkala & Ch. Nokkala
20FBKAA029	PX502843	Cacopsylla ledi	H01	NO_21	♀		NORWAY	Finnmark county, Sør-Varanger Municipality, vic. Neiden vill.	69.732586, 29.296901	28.VII.2020	S. Nokkala & Ch. Nokkala
20FBKAA030	PX502844	Cacopsylla ledi	H01	NO_21	♀		NORWAY	Finnmark county, Sør-Varanger Municipality, vic. Neiden vill.	69.732586, 29.296901	28.VII.2020	S. Nokkala & Ch. Nokkala
20FBKAA031	PX502845	Cacopsylla ledi	H01	NO_21	♀		NORWAY	Finnmark county, Sør-Varanger Municipality, vic. Neiden vill.	69.732586, 29.296901	28.VII.2020	S. Nokkala & Ch. Nokkala
221EKAB048	PX502846	Cacopsylla ledi	H01	NO_21	♀		NORWAY	Finnmark county, Sør-Varanger Municipality, vic. Neiden vill.	69.732586, 29.296901	28.VII.2020	S. Nokkala & Ch. Nokkala
221EKAB049	PX502847	Cacopsylla ledi	H01	NO_21	♀		NORWAY	Finnmark county, Sør-Varanger Municipality, vic. Neiden vill.	69.732586, 29.296901	28.VII.2020	S. Nokkala & Ch. Nokkala
221EKAB050	PX502848	Cacopsylla ledi	H01	NO_21	♀		NORWAY	Finnmark county, Sør-Varanger Municipality, vic. Neiden vill.	69.732586, 29.296901	28.VII.2020	S. Nokkala & Ch. Nokkala
221EKAB051	PX502849	Cacopsylla ledi	H01	NO_21	♀		NORWAY	Finnmark county, Sør-Varanger Municipality, vic. Neiden vill.	69.732586, 29.296901	28.VII.2020	S. Nokkala & Ch. Nokkala
221EKAB052	PX502850	Cacopsylla ledi	H01	NO_21	♀		NORWAY	Finnmark county, Sør-Varanger Municipality, vic. Neiden vill.	69.732586, 29.296901	28.VII.2020	S. Nokkala & Ch. Nokkala
20FBKAA038	PX502851	Cacopsylla ledi	H01	NO_22	♀		NORWAY	Finnmark county, Karasjok Municipality, Mohkkejogaš riv.	69.443289, 25.193346	26.VII.2020	S. Nokkala & Ch. Nokkala
20FBKAA039	PX502852	Cacopsylla ledi	H01	NO_22	♀		NORWAY	Finnmark county, Karasjok Municipality, Mohkkejogaš riv.	69.443289, 25.193346	26.VII.2020	S. Nokkala & Ch. Nokkala
20FBKAA040	PX502853	Cacopsylla ledi	H01	NO_22	♀		NORWAY	Finnmark county, Karasjok Municipality, Mohkkejogaš riv.	69.443289, 25.193346	26.VII.2020	S. Nokkala & Ch. Nokkala
20FBKAA041	PX502854	Cacopsylla ledi	H01	NO_22	♀		NORWAY	Finnmark county, Karasjok Municipality, Mohkkejogaš riv.	69.443289, 25.193346	26.VII.2020	S. Nokkala & Ch. Nokkala
20FBKAA042	PX502855	Cacopsylla ledi	H10	NO_22	♀		NORWAY	Finnmark county, Karasjok Municipality, Mohkkejogaš riv.	69.443289, 25.193346	26.VII.2020	S. Nokkala & Ch. Nokkala
20FBKAA043	PX502856	Cacopsylla ledi	H01	NO_22	♀		NORWAY	Finnmark county, Karasjok Municipality, Mohkkejogaš riv.	69.443289, 25.193346	26.VII.2020	S. Nokkala & Ch. Nokkala
20FBKAA044	PX502857	Cacopsylla ledi	H01	NO_22	♀		NORWAY	Finnmark county, Karasjok Municipality, Mohkkejogaš riv.	69.443289, 25.193346	26.VII.2020	S. Nokkala & Ch. Nokkala
20FBKAA045	PX502858	Cacopsylla ledi	H01	NO_22	♀		NORWAY	Finnmark county, Karasjok Municipality, Mohkkejogaš riv.	69.443289, 25.193346	26.VII.2020	S. Nokkala & Ch. Nokkala
20FBKAA046	PX502859	Cacopsylla ledi	H01	NO_22	♀		NORWAY	Finnmark county, Karasjok Municipality, Mohkkejogaš riv.	69.443289, 25.193346	26.VII.2020	S. Nokkala & Ch. Nokkala
20FBKAA047	PX502860	Cacopsylla ledi	H01	NO_22	♀		NORWAY	Finnmark county, Karasjok Municipality, Mohkkejogaš riv.	69.443289, 25.193346	26.VII.2020	S. Nokkala & Ch. Nokkala
20FBKAA048	PX502861	Cacopsylla ledi	H01	NO_22	♀		NORWAY	Finnmark county, Karasjok Municipality, Mohkkejogaš riv.	69.443289, 25.193346	26.VII.2020	S. Nokkala & Ch. Nokkala
20FBKAA049	PX502862	Cacopsylla ledi	H01	NO_22	♀		NORWAY	Finnmark county, Karasjok Municipality, Mohkkejogaš riv.	69.443289, 25.193346	26.VII.2020	S. Nokkala & Ch. Nokkala
20FBKAA050	PX502863	Cacopsylla ledi	H01	NO_22	♀		NORWAY	Finnmark county, Karasjok Municipality, Mohkkejogaš riv.	69.443289, 25.193346	26.VII.2020	S. Nokkala & Ch. Nokkala
20FBKAA051	PX502864	Cacopsylla ledi	H01	NO_22	♀		NORWAY	Finnmark county, Karasjok Municipality, Mohkkejogaš riv.	69.443289, 25.193346	26.VII.2020	S. Nokkala & Ch. Nokkala
20FBKAA052	PX502865	Cacopsylla ledi	H01	NO_22	♀		NORWAY	Finnmark county, Karasjok Municipality, Mohkkejogaš riv.	69.443289, 25.193346	26.VII.2020	S. Nokkala & Ch. Nokkala
20FBKAA053	PX502866	Cacopsylla ledi	H01	NO_22	♀		NORWAY	Finnmark county, Karasjok Municipality, Mohkkejogaš riv.	69.443289, 25.193346	26.VII.2020	S. Nokkala & Ch. Nokkala
20FBKAA054	PX502867	Cacopsylla ledi	H01	NO_22	♀		NORWAY	Finnmark county, Karasjok Municipality, Mohkkejogaš riv.	69.443289, 25.193346	26.VII.2020	S. Nokkala & Ch. Nokkala
2199KAA108	PX502868	Cacopsylla ledi	H01	NO_22	♀		NORWAY	Finnmark county, Karasjok Municipality, Mohkkejogaš riv.	69.443289, 25.193346	26.VII.2020	S. Nokkala & Ch. Nokkala
2199KAA109	PX502869	Cacopsylla ledi	H01	NO_22	♀		NORWAY	Finnmark county, Karasjok Municipality, Mohkkejogaš riv.	69.443289, 25.193346	26.VII.2020	S. Nokkala & Ch. Nokkala
1FE3KAA057	PX502870	Cacopsylla ledi	H01	NO_22	♀		NORWAY	Finnmark county, Karasjok Municipality, Mohkkejogaš riv.	69.443289, 25.193346	26.VII.2020	S. Nokkala & Ch. Nokkala
1F8FKAA018	PX502871	Cacopsylla ledi	H01	NO_22	♂		NORWAY	Finnmark county, Karasjok Municipality, Mohkkejogaš riv.	69.443289, 25.193346	26.VII.2020	S. Nokkala & Ch. Nokkala
1F8FKAA019	PX502872	Cacopsylla ledi	H01	NO_22	♂		NORWAY	Finnmark county, Karasjok Municipality, Mohkkejogaš riv.	69.443289, 25.193346	26.VII.2020	S. Nokkala & Ch. Nokkala
1F8FKAA020	PX502873	Cacopsylla ledi	H01	NO_22	♂		NORWAY	Finnmark county, Karasjok Municipality, Mohkkejogaš riv.	69.443289, 25.193346	26.VII.2020	S. Nokkala & Ch. Nokkala
1F8FKAA021	PX502874	Cacopsylla ledi	H01	NO_22	♂		NORWAY	Finnmark county, Karasjok Municipality, Mohkkejogaš riv.	69.443289, 25.193346	26.VII.2020	S. Nokkala & Ch. Nokkala
1F8FKAA022	PX502875	Cacopsylla ledi	H01	NO_22	♂		NORWAY	Finnmark county, Karasjok Municipality, Mohkkejogaš riv.	69.443289, 25.193346	26.VII.2020	S. Nokkala & Ch. Nokkala
1F8FKAA023	PX502876	Cacopsylla ledi	H01	NO_22	♂		NORWAY	Finnmark county, Karasjok Municipality, Mohkkejogaš riv.	69.443289, 25.193346	26.VII.2020	S. Nokkala & Ch. Nokkala
1FE3KAA059	PX502877	Cacopsylla ledi	H01	NO_22	♂		NORWAY	Finnmark county, Karasjok Municipality, Mohkkejogaš riv.	69.443289, 25.193346	26.VII.2020	S. Nokkala & Ch. Nokkala
1FE3KAA060	PX502878	Cacopsylla ledi	H01	NO_22	♂		NORWAY	Finnmark county, Karasjok Municipality, Mohkkejogaš riv.	69.443289, 25.193346	26.VII.2020	S. Nokkala & Ch. Nokkala
1FE3KAA061	PX502879	Cacopsylla ledi	H01	NO_22	♂		NORWAY	Finnmark county, Karasjok Municipality, Mohkkejogaš riv.	69.443289, 25.193346	26.VII.2020	S. Nokkala & Ch. Nokkala
1FE3KAA062	PX502880	Cacopsylla ledi	H10	NO_22	♂		NORWAY	Finnmark county, Karasjok Municipality, Mohkkejogaš riv.	69.443289, 25.193346	26.VII.2020	S. Nokkala & Ch. Nokkala
1FE3KAA063	PX502881	Cacopsylla ledi	H01	NO_22	♂		NORWAY	Finnmark county, Karasjok Municipality, Mohkkejogaš riv.	69.443289, 25.193346	26.VII.2020	S. Nokkala & Ch. Nokkala
1FE3KAA064	PX502882	Cacopsylla ledi	H01	NO_22	♂		NORWAY	Finnmark county, Karasjok Municipality, Mohkkejogaš riv.	69.443289, 25.193346	26.VII.2020	S. Nokkala & Ch. Nokkala
2199KAA066	PX502883	Cacopsylla ledi	H01	SWE_29	♀		SWEDEN	Lapland Province, Norrbotten County, Jokkmokk Municipality, vic. Kåbdalis	66.027386, 19.908879	14.VIII.2022	S. Nokkala & Ch. Nokkala
2199KAA073	PX502884	Cacopsylla ledi	H01	SWE_29	♀		SWEDEN	Lapland Province, Norrbotten County, Jokkmokk Municipality, vic. Kåbdalis	66.027386, 19.908879	14.VIII.2022	S. Nokkala & Ch. Nokkala
221EKAB068	PX502885	Cacopsylla ledi	H01	SWE_29	♀		SWEDEN	Lapland Province, Norrbotten County, Jokkmokk Municipality, vic. Kåbdalis	66.027386, 19.908879	14.VIII.2022	S. Nokkala & Ch. Nokkala
221EKAB072	PX502886	Cacopsylla ledi	H01	SWE_29	♀		SWEDEN	Lapland Province, Norrbotten County, Jokkmokk Municipality, vic. Kåbdalis	66.027386, 19.908879	14.VIII.2022	S. Nokkala & Ch. Nokkala
221EKAB074	PX502887	Cacopsylla ledi	H01	SWE_29	♀		SWEDEN	Lapland Province, Norrbotten County, Jokkmokk Municipality, vic. Kåbdalis	66.027386, 19.908879	14.VIII.2022	S. Nokkala & Ch. Nokkala
221EKAB075	PX502888	Cacopsylla ledi	H01	SWE_29	♀		SWEDEN	Lapland Province, Norrbotten County, Jokkmokk Municipality, vic. Kåbdalis	66.027386, 19.908879	14.VIII.2022	S. Nokkala & Ch. Nokkala
221EKAB076	PX502889	Cacopsylla ledi	H01	SWE_29	♀		SWEDEN	Lapland Province, Norrbotten County, Jokkmokk Municipality, vic. Kåbdalis	66.027386, 19.908879	14.VIII.2022	S. Nokkala & Ch. Nokkala
221EKAB077	PX502890	Cacopsylla ledi	H01	SWE_29	♀		SWEDEN	Lapland Province, Norrbotten County, Jokkmokk Municipality, vic. Kåbdalis	66.027386, 19.908879	14.VIII.2022	S. Nokkala & Ch. Nokkala
221EKAB078	PX502891	Cacopsylla ledi	H01	SWE_29	♀		SWEDEN	Lapland Province, Norrbotten County, Jokkmokk Municipality, vic. Kåbdalis	66.027386, 19.908879	14.VIII.2022	S. Nokkala & Ch. Nokkala
2199KAA063	PX502892	Cacopsylla ledi	H01	SWE_30	♀		SWEDEN	Lapland Province, Västerbotten County, Sorsele Municipality, Europaväg 45 Hwy	65.571807, 18.045919	14.VIII.2022	S. Nokkala & Ch. Nokkala
2199KAA064	PX502893	Cacopsylla ledi	H01	SWE_30	♀		SWEDEN	Lapland Province, Västerbotten County, Sorsele Municipality, Europaväg 45 Hwy	65.571807, 18.045919	14.VIII.2022	S. Nokkala & Ch. Nokkala
221EKAB020	PX502894	Cacopsylla ledi	H01	SWE_30	♀		SWEDEN	Lapland Province, Västerbotten County, Sorsele Municipality, Europaväg 45 Hwy	65.571807, 18.045919	14.VIII.2022	S. Nokkala & Ch. Nokkala
221EKAB021	PX502895	Cacopsylla ledi	H01	SWE_30	♀		SWEDEN	Lapland Province, Västerbotten County, Sorsele Municipality, Europaväg 45 Hwy	65.571807, 18.045919	14.VIII.2022	S. Nokkala & Ch. Nokkala
221EKAB033	PX502896	Cacopsylla ledi	H01	SWE_30	♀		SWEDEN	Lapland Province, Västerbotten County, Sorsele Municipality, Europaväg 45 Hwy	65.571807, 18.045919	14.VIII.2022	S. Nokkala & Ch. Nokkala
221EKAB079	PX502897	Cacopsylla ledi	H01	SWE_30	♀		SWEDEN	Lapland Province, Västerbotten County, Sorsele Municipality, Europaväg 45 Hwy	65.571807, 18.045919	14.VIII.2022	S. Nokkala & Ch. Nokkala
221EKAB080	PX502898	Cacopsylla ledi	H01	SWE_30	♀		SWEDEN	Lapland Province, Västerbotten County, Sorsele Municipality, Europaväg 45 Hwy	65.571807, 18.045919	14.VIII.2022	S. Nokkala & Ch. Nokkala
221EKAB081	PX502899	Cacopsylla ledi	H11	SWE_30	♀		SWEDEN	Lapland Province, Västerbotten County, Sorsele Municipality, Europaväg 45 Hwy	65.571807, 18.045919	14.VIII.2022	S. Nokkala & Ch. Nokkala
221EKAB082	PX502900	Cacopsylla ledi	H12	SWE_30	♀		SWEDEN	Lapland Province, Västerbotten County, Sorsele Municipality, Europaväg 45 Hwy	65.571807, 18.045919	14.VIII.2022	S. Nokkala & Ch. Nokkala
221EKAB083	PX502901	Cacopsylla ledi	H01	SWE_30	♀		SWEDEN	Lapland Province, Västerbotten County, Sorsele Municipality, Europaväg 45 Hwy	65.571807, 18.045919	14.VIII.2022	S. Nokkala & Ch. Nokkala
221EKAB085	PX502902	Cacopsylla ledi	H12	SWE_30	♀		SWEDEN	Lapland Province, Västerbotten County, Sorsele Municipality, Europaväg 45 Hwy	65.571807, 18.045919	14.VIII.2022	S. Nokkala & Ch. Nokkala
20BEKAA004	PX502903	Cacopsylla ledi	H01	FI_23	♂	-	FINLAND	Lapland Province, Utsjoki Municipality, Pulmankijärvi Lake	70.033325, 27.969737	14.VIII.2023	S. Nokkala & Ch. Nokkala
20BEKAA005	PX502904	Cacopsylla ledi	H01	FI_23	♂	-	FINLAND	Lapland Province, Utsjoki Municipality, Pulmankijärvi Lake	70.033325, 27.969737	14.VIII.2023	S. Nokkala & Ch. Nokkala
20BEKAA006	PX502905	Cacopsylla ledi	H01	FI_23	♂	-	FINLAND	Lapland Province, Utsjoki Municipality, Pulmankijärvi Lake	70.033325, 27.969737	14.VIII.2023	S. Nokkala & Ch. Nokkala
20BEKAA007	PX502906	Cacopsylla ledi	H01	FI_23	♂	-	FINLAND	Lapland Province, Utsjoki Municipality, Pulmankijärvi Lake	70.033325, 27.969737	14.VIII.2023	S. Nokkala & Ch. Nokkala
20BEKAA008	PX502907	Cacopsylla ledi	H01	FI_23	♂	-	FINLAND	Lapland Province, Utsjoki Municipality, Pulmankijärvi Lake	70.033325, 27.969737	14.VIII.2023	S. Nokkala & Ch. Nokkala
20BEKAA009	PX502908	Cacopsylla ledi	H01	FI_23	♂	-	FINLAND	Lapland Province, Utsjoki Municipality, Pulmankijärvi Lake	70.033325, 27.969737	14.VIII.2023	S. Nokkala & Ch. Nokkala
2305KAA039	PX502909	Cacopsylla ledi	H01	FI_23	♂	-	FINLAND	Lapland Province, Utsjoki Municipality, Pulmankijärvi Lake	70.033325, 27.969737	14.VIII.2023	S. Nokkala & Ch. Nokkala
2305KAA031	PX502910	Cacopsylla ledi	H01	FI_23	♀	-	FINLAND	Lapland Province, Utsjoki Municipality, Pulmankijärvi Lake	70.033325, 27.969737	14.VIII.2023	S. Nokkala & Ch. Nokkala
2305KAA032	PX502911	Cacopsylla ledi	H01	FI_23	♀	-	FINLAND	Lapland Province, Utsjoki Municipality, Pulmankijärvi Lake	70.033325, 27.969737	14.VIII.2023	S. Nokkala & Ch. Nokkala
2305KAA036	PX502912	Cacopsylla ledi	H01	FI_23	♀	-	FINLAND	Lapland Province, Utsjoki Municipality, Pulmankijärvi Lake	70.033325, 27.969737	14.VIII.2023	S. Nokkala & Ch. Nokkala
2305KAA037	PX502913	Cacopsylla ledi	H01	FI_23	♀	-	FINLAND	Lapland Province, Utsjoki Municipality, Pulmankijärvi Lake	70.033325, 27.969737	14.VIII.2023	S. Nokkala & Ch. Nokkala
2305KAA038	PX502914	Cacopsylla ledi	H01	FI_23	♀	-	FINLAND	Lapland Province, Utsjoki Municipality, Pulmankijärvi Lake	70.033325, 27.969737	14.VIII.2023	S. Nokkala & Ch. Nokkala
2305KAA044	PX502915	Cacopsylla ledi	H01	FI_23	♀	-	FINLAND	Lapland Province, Utsjoki Municipality, Pulmankijärvi Lake	70.033325, 27.969737	14.VIII.2023	S. Nokkala & Ch. Nokkala
2305KAA045	PX502916	Cacopsylla ledi	H01	FI_23	♀	-	FINLAND	Lapland Province, Utsjoki Municipality, Pulmankijärvi Lake	70.033325, 27.969737	14.VIII.2023	S. Nokkala & Ch. Nokkala
2305KAA046	PX502917	Cacopsylla ledi	H01	FI_23	♀	-	FINLAND	Lapland Province, Utsjoki Municipality, Pulmankijärvi Lake	70.033325, 27.969737	14.VIII.2023	S. Nokkala & Ch. Nokkala
2305KAA047	PX502918	Cacopsylla ledi	H01	FI_23	♀	-	FINLAND	Lapland Province, Utsjoki Municipality, Pulmankijärvi Lake	70.033325, 27.969737	14.VIII.2023	S. Nokkala & Ch. Nokkala
221EKAB043	PX468288	Cacopsylla ledi	H01	FI_24	♀	-	FINLAND	Lapland Province, Inari Municipality, vic. Nitsijärvi Lake	69.302000, 28.107000	14.VIII.2021	S. Nokkala & Ch. Nokkala
221EKAB044	PX468289	Cacopsylla ledi	H01	FI_24	♀	-	FINLAND	Lapland Province, Inari Municipality, vic. Nitsijärvi Lake	69.302000, 28.107000	14.VIII.2021	S. Nokkala & Ch. Nokkala
221EKAB045	PX468290	Cacopsylla ledi	H01	FI_24	♀	-	FINLAND	Lapland Province, Inari Municipality, vic. Nitsijärvi Lake	69.302000, 28.107000	14.VIII.2021	S. Nokkala & Ch. Nokkala
221EKAB046	PX468291	Cacopsylla ledi	H01	FI_24	♀	-	FINLAND	Lapland Province, Inari Municipality, vic. Nitsijärvi Lake	69.302000, 28.107000	14.VIII.2021	S. Nokkala & Ch. Nokkala
221EKAB047	PX468292	Cacopsylla ledi	H01	FI_24	♀	-	FINLAND	Lapland Province, Inari Municipality, vic. Nitsijärvi Lake	69.302000, 28.107000	14.VIII.2021	S. Nokkala & Ch. Nokkala
20FBKAA023	PX468293	Cacopsylla ledi	H01	FI_24	♂	-	FINLAND	Lapland Province, Inari Municipality, vic. Nitsijärvi Lake	69.302000, 28.107000	14.VIII.2021	S. Nokkala & Ch. Nokkala
20FBKAA022	PX468294	Cacopsylla ledi	H01	FI_24	♂	-	FINLAND	Lapland Province, Inari Municipality, vic. Nitsijärvi Lake	69.302000, 28.107000	14.VIII.2021	S. Nokkala & Ch. Nokkala
19EDKAB091	PX468295	Cacopsylla ledi	H01	FI_25	♀	T	FINLAND	Lapland Province, Inari Municipality, vic. Sevettijärvi vill.	69.216111, 27.870556	17.VIII.2017	S. Nokkala & Ch. Nokkala
19EDKAB092	PX468296	Cacopsylla ledi	H01	FI_25	♀	T	FINLAND	Lapland Province, Inari Municipality, vic. Sevettijärvi vill.	69.216111, 27.870556	17.VIII.2017	S. Nokkala & Ch. Nokkala
19EDKAB094	PX468297	Cacopsylla ledi	H01	FI_25	♀	T	FINLAND	Lapland Province, Inari Municipality, vic. Sevettijärvi vill.	69.216111, 27.870556	17.VIII.2017	S. Nokkala & Ch. Nokkala
19EDKAB095	PX468298	Cacopsylla ledi	H01	FI_25	♀	-	FINLAND	Lapland Province, Inari Municipality, vic. Sevettijärvi vill.	69.216111, 27.870556	17.VIII.2017	S. Nokkala & Ch. Nokkala
19EDKAB097	PX468299	Cacopsylla ledi	H01	FI_25	♀	T	FINLAND	Lapland Province, Inari Municipality, vic. Sevettijärvi vill.	69.216111, 27.870556	17.VIII.2017	S. Nokkala & Ch. Nokkala
1B38KAA087	PX468300	Cacopsylla ledi	H01	FI_25	♀	T	FINLAND	Lapland Province, Inari Municipality, vic. Sevettijärvi vill.	69.216111, 27.870556	17.VIII.2017	S. Nokkala & Ch. Nokkala
1B38KAA088	PX468301	Cacopsylla ledi	H01	FI_25	♀	T	FINLAND	Lapland Province, Inari Municipality, vic. Sevettijärvi vill.	69.216111, 27.870556	17.VIII.2017	S. Nokkala & Ch. Nokkala
1B38KAA096	PX468302	Cacopsylla ledi	H01	FI_25	♀	T	FINLAND	Lapland Province, Inari Municipality, vic. Sevettijärvi vill.	69.216111, 27.870556	17.VIII.2017	S. Nokkala & Ch. Nokkala
1B38KAA098	PX468303	Cacopsylla ledi	H01	FI_25	♀	T	FINLAND	Lapland Province, Inari Municipality, vic. Sevettijärvi vill.	69.216111, 27.870556	17.VIII.2017	S. Nokkala & Ch. Nokkala
1B38KAA099	PX468304	Cacopsylla ledi	H01	FI_25	♀	T	FINLAND	Lapland Province, Inari Municipality, vic. Sevettijärvi vill.	69.216111, 27.870556	17.VIII.2017	S. Nokkala & Ch. Nokkala
1AB2KAA059	PX468305	Cacopsylla ledi	H01	FI_25	♀	T	FINLAND	Lapland Province, Inari Municipality, vic. Sevettijärvi vill.	69.216111, 27.870556	17.VIII.2017	S. Nokkala & Ch. Nokkala
1AB2KAA060	PX468306	Cacopsylla ledi	H01	FI_25	♀	T	FINLAND	Lapland Province, Inari Municipality, vic. Sevettijärvi vill.	69.216111, 27.870556	17.VIII.2017	S. Nokkala & Ch. Nokkala
1AB2KAA061	PX468307	Cacopsylla ledi	H01	FI_25	♀	T	FINLAND	Lapland Province, Inari Municipality, vic. Sevettijärvi vill.	69.216111, 27.870556	17.VIII.2017	S. Nokkala & Ch. Nokkala
1AB2KAA064	PX468308	Cacopsylla ledi	H01	FI_25	♀	T	FINLAND	Lapland Province, Inari Municipality, vic. Sevettijärvi vill.	69.216111, 27.870556	17.VIII.2017	S. Nokkala & Ch. Nokkala
1AB2KAA065	PX468309	Cacopsylla ledi	H01	FI_25	♀	T	FINLAND	Lapland Province, Inari Municipality, vic. Sevettijärvi vill.	69.216111, 27.870556	17.VIII.2017	S. Nokkala & Ch. Nokkala
1D34KAA000	PX468310	Cacopsylla ledi	H01	FI_25	♀	T	FINLAND	Lapland Province, Inari Municipality, vic. Sevettijärvi vill.	69.216111, 27.870556	17.VIII.2017	S. Nokkala & Ch. Nokkala
1D34KAA001	PX468311	Cacopsylla ledi	H01	FI_25	♀	T	FINLAND	Lapland Province, Inari Municipality, vic. Sevettijärvi vill.	69.216111, 27.870556	17.VIII.2017	S. Nokkala & Ch. Nokkala
1D34KAA002	PX468312	Cacopsylla ledi	H01	FI_25	♀	T	FINLAND	Lapland Province, Inari Municipality, vic. Sevettijärvi vill.	69.216111, 27.870556	17.VIII.2017	S. Nokkala & Ch. Nokkala
1D34KAA003	PX468313	Cacopsylla ledi	H01	FI_25	♀	T	FINLAND	Lapland Province, Inari Municipality, vic. Sevettijärvi vill.	69.216111, 27.870556	17.VIII.2017	S. Nokkala & Ch. Nokkala
1D34KAA004	PX468314	Cacopsylla ledi	H01	FI_25	♀	T	FINLAND	Lapland Province, Inari Municipality, vic. Sevettijärvi vill.	69.216111, 27.870556	17.VIII.2017	S. Nokkala & Ch. Nokkala
1D34KAA005	PX468315	Cacopsylla ledi	H01	FI_25	♀	T	FINLAND	Lapland Province, Inari Municipality, vic. Sevettijärvi vill.	69.216111, 27.870556	17.VIII.2017	S. Nokkala & Ch. Nokkala
1D34KAA006	PX468316	Cacopsylla ledi	H01	FI_25	♀	T	FINLAND	Lapland Province, Inari Municipality, vic. Sevettijärvi vill.	69.216111, 27.870556	17.VIII.2017	S. Nokkala & Ch. Nokkala
1D34KAA007	PX468317	Cacopsylla ledi	H01	FI_25	♀	T	FINLAND	Lapland Province, Inari Municipality, vic. Sevettijärvi vill.	69.216111, 27.870556	17.VIII.2017	S. Nokkala & Ch. Nokkala
1D34KAA008	PX468318	Cacopsylla ledi	H01	FI_25	♀	T	FINLAND	Lapland Province, Inari Municipality, vic. Sevettijärvi vill.	69.216111, 27.870556	17.VIII.2017	S. Nokkala & Ch. Nokkala
1D34KAA009	PX468319	Cacopsylla ledi	H01	FI_25	♀	T	FINLAND	Lapland Province, Inari Municipality, vic. Sevettijärvi vill.	69.216111, 27.870556	17.VIII.2017	S. Nokkala & Ch. Nokkala
1D34KAA010	PX468320	Cacopsylla ledi	H01	FI_25	♀	T	FINLAND	Lapland Province, Inari Municipality, vic. Sevettijärvi vill.	69.216111, 27.870556	17.VIII.2017	S. Nokkala & Ch. Nokkala
1D34KAA011	PX468321	Cacopsylla ledi	H01	FI_25	♀	T	FINLAND	Lapland Province, Inari Municipality, vic. Sevettijärvi vill.	69.216111, 27.870556	17.VIII.2017	S. Nokkala & Ch. Nokkala
1D34KAA013	PX468322	Cacopsylla ledi	H01	FI_25	♀	T	FINLAND	Lapland Province, Inari Municipality, vic. Sevettijärvi vill.	69.216111, 27.870556	17.VIII.2017	S. Nokkala & Ch. Nokkala
1D34KAA015	PX468323	Cacopsylla ledi	H01	FI_25	♀	T	FINLAND	Lapland Province, Inari Municipality, vic. Sevettijärvi vill.	69.216111, 27.870556	17.VIII.2017	S. Nokkala & Ch. Nokkala
1D34KAA016	PX468324	Cacopsylla ledi	H01	FI_25	♀	T	FINLAND	Lapland Province, Inari Municipality, vic. Sevettijärvi vill.	69.216111, 27.870556	17.VIII.2017	S. Nokkala & Ch. Nokkala
1D34KAA018	PX468325	Cacopsylla ledi	H01	FI_25	♀	T	FINLAND	Lapland Province, Inari Municipality, vic. Sevettijärvi vill.	69.216111, 27.870556	17.VIII.2017	S. Nokkala & Ch. Nokkala
1D34KAA019	PX468326	Cacopsylla ledi	H01	FI_25	♀	T	FINLAND	Lapland Province, Inari Municipality, vic. Sevettijärvi vill.	69.216111, 27.870556	17.VIII.2017	S. Nokkala & Ch. Nokkala
1D34KAA027	PX468327	Cacopsylla ledi	H01	FI_25	♀	T	FINLAND	Lapland Province, Inari Municipality, vic. Sevettijärvi vill.	69.216111, 27.870556	17.VIII.2017	S. Nokkala & Ch. Nokkala
1D34KAA028	PX468328	Cacopsylla ledi	H01	FI_25	♀	T	FINLAND	Lapland Province, Inari Municipality, vic. Sevettijärvi vill.	69.216111, 27.870556	17.VIII.2017	S. Nokkala & Ch. Nokkala
1D34KAA029	PX468329	Cacopsylla ledi	H01	FI_25	♀	T	FINLAND	Lapland Province, Inari Municipality, vic. Sevettijärvi vill.	69.216111, 27.870556	17.VIII.2017	S. Nokkala & Ch. Nokkala
1D34KAA030	PX468330	Cacopsylla ledi	H01	FI_25	♀	T	FINLAND	Lapland Province, Inari Municipality, vic. Sevettijärvi vill.	69.216111, 27.870556	17.VIII.2017	S. Nokkala & Ch. Nokkala
1D34KAA031	PX468331	Cacopsylla ledi	H01	FI_25	♀	T	FINLAND	Lapland Province, Inari Municipality, vic. Sevettijärvi vill.	69.216111, 27.870556	17.VIII.2017	S. Nokkala & Ch. Nokkala
1B38KAA094	PX468332	Cacopsylla ledi	H01	FI_25	♂	-	FINLAND	Lapland Province, Inari Municipality, vic. Sevettijärvi vill.	69.216111, 27.870556	17.VIII.2017	S. Nokkala & Ch. Nokkala
1AB2KAA066	PX468333	Cacopsylla ledi	H01	FI_25	♂	-	FINLAND	Lapland Province, Inari Municipality, vic. Sevettijärvi vill.	69.216111, 27.870556	17.VIII.2017	S. Nokkala & Ch. Nokkala
1AB2KAA068	PX468334	Cacopsylla ledi	H01	FI_25	♂	-	FINLAND	Lapland Province, Inari Municipality, vic. Sevettijärvi vill.	69.216111, 27.870556	17.VIII.2017	S. Nokkala & Ch. Nokkala
1AB2KAA071	PX468335	Cacopsylla ledi	H01	FI_25	♂	-	FINLAND	Lapland Province, Inari Municipality, vic. Sevettijärvi vill.	69.216111, 27.870556	17.VIII.2017	S. Nokkala & Ch. Nokkala
1AB2KAA072	PX468336	Cacopsylla ledi	H01	FI_25	♂	-	FINLAND	Lapland Province, Inari Municipality, vic. Sevettijärvi vill.	69.216111, 27.870556	17.VIII.2017	S. Nokkala & Ch. Nokkala
1AB2KAA073	PX468337	Cacopsylla ledi	H01	FI_25	♂	-	FINLAND	Lapland Province, Inari Municipality, vic. Sevettijärvi vill.	69.216111, 27.870556	17.VIII.2017	S. Nokkala & Ch. Nokkala
19EDKAB089	PX468338	Cacopsylla ledi	H01	FI_25	♀	D	FINLAND	Lapland Province, Inari Municipality, vic. Sevettijärvi vill.	69.216111, 27.870556	17.VIII.2017	S. Nokkala & Ch. Nokkala
1B38KAA090	PX468339	Cacopsylla ledi	H01	FI_25	♀	D	FINLAND	Lapland Province, Inari Municipality, vic. Sevettijärvi vill.	69.216111, 27.870556	17.VIII.2017	S. Nokkala & Ch. Nokkala
1D34KAA017	PX468340	Cacopsylla ledi	H01	FI_25	♀	D	FINLAND	Lapland Province, Inari Municipality, vic. Sevettijärvi vill.	69.216111, 27.870556	17.VIII.2017	S. Nokkala & Ch. Nokkala
1AB2KAA062	PX468341	Cacopsylla ledi	H01	FI_25	♀	D	FINLAND	Lapland Province, Inari Municipality, vic. Sevettijärvi vill.	69.216111, 27.870556	17.VIII.2017	S. Nokkala & Ch. Nokkala
1D34KAA012	PX468342	Cacopsylla ledi	H01	FI_25	♀	D	FINLAND	Lapland Province, Inari Municipality, vic. Sevettijärvi vill.	69.216111, 27.870556	17.VIII.2017	S. Nokkala & Ch. Nokkala
2199KAA068	PX468343	Cacopsylla ledi	H01	FI_26	♀	-	FINLAND	Lapland Province, Enontekiö Municipality, vic. Kantola vill., Käsivarrentie Rd.	68.324500, 22.993397	14.VIII.2022	S. Nokkala & Ch. Nokkala
2199KAA069	PX468344	Cacopsylla ledi	H01	FI_26	♀	-	FINLAND	Lapland Province, Enontekiö Municipality, vic. Kantola vill., Käsivarrentie Rd.	68.324500, 22.993397	14.VIII.2022	S. Nokkala & Ch. Nokkala
2199KAA070	PX468345	Cacopsylla ledi	H01	FI_26	♀	-	FINLAND	Lapland Province, Enontekiö Municipality, vic. Kantola vill., Käsivarrentie Rd.	68.324500, 22.993397	14.VIII.2022	S. Nokkala & Ch. Nokkala
2199KAA071	PX468346	Cacopsylla ledi	H01	FI_26	♀	-	FINLAND	Lapland Province, Enontekiö Municipality, vic. Kantola vill., Käsivarrentie Rd.	68.324500, 22.993397	14.VIII.2022	S. Nokkala & Ch. Nokkala
221EKAB054	PX468347	Cacopsylla ledi	H01	FI_26	♀	-	FINLAND	Lapland Province, Enontekiö Municipality, vic. Kantola vill., Käsivarrentie Rd.	68.324500, 22.993397	14.VIII.2022	S. Nokkala & Ch. Nokkala
221EKAB057	PX468348	Cacopsylla ledi	H01	FI_26	♀	-	FINLAND	Lapland Province, Enontekiö Municipality, vic. Kantola vill., Käsivarrentie Rd.	68.324500, 22.993397	14.VIII.2022	S. Nokkala & Ch. Nokkala
221EKAB058	PX468349	Cacopsylla ledi	H01	FI_26	♀	-	FINLAND	Lapland Province, Enontekiö Municipality, vic. Kantola vill., Käsivarrentie Rd.	68.324500, 22.993397	14.VIII.2022	S. Nokkala & Ch. Nokkala
221EKAB061	PX468350	Cacopsylla ledi	H01	FI_26	♀	-	FINLAND	Lapland Province, Enontekiö Municipality, vic. Kantola vill., Käsivarrentie Rd.	68.324500, 22.993397	14.VIII.2022	S. Nokkala & Ch. Nokkala
221EKAB062	PX468351	Cacopsylla ledi	H01	FI_26	♀	-	FINLAND	Lapland Province, Enontekiö Municipality, vic. Kantola vill., Käsivarrentie Rd.	68.324500, 22.993397	14.VIII.2022	S. Nokkala & Ch. Nokkala
221EKAB063	PX468352	Cacopsylla ledi	H01	FI_26	♀	-	FINLAND	Lapland Province, Enontekiö Municipality, vic. Kantola vill., Käsivarrentie Rd.	68.324500, 22.993397	14.VIII.2022	S. Nokkala & Ch. Nokkala
221EKAB064	PX468353	Cacopsylla ledi	H01	FI_26	♀	-	FINLAND	Lapland Province, Enontekiö Municipality, vic. Kantola vill., Käsivarrentie Rd.	68.324500, 22.993397	14.VIII.2022	S. Nokkala & Ch. Nokkala
2199KAA028	PX468354	Cacopsylla ledi	H01	FI_27	♀	-	FINLAND	Lapland Province, Kittilä Municipality, vic. Kittilä vill.	67.628000, 24.933000	12.VIII.2021	S. Nokkala & Ch. Nokkala
2199KAA029	PX468355	Cacopsylla ledi	H01	FI_27	♀	-	FINLAND	Lapland Province, Kittilä Municipality, vic. Kittilä vill.	67.628000, 24.933000	12.VIII.2021	S. Nokkala & Ch. Nokkala
2199KAA030	PX468356	Cacopsylla ledi	H01	FI_27	♀	-	FINLAND	Lapland Province, Kittilä Municipality, vic. Kittilä vill.	67.628000, 24.933000	12.VIII.2021	S. Nokkala & Ch. Nokkala
221EKAB029	PX468357	Cacopsylla ledi	H01	FI_27	♀	-	FINLAND	Lapland Province, Kittilä Municipality, vic. Kittilä vill.	67.628000, 24.933000	12.VIII.2021	S. Nokkala & Ch. Nokkala
221EKAB030	PX468358	Cacopsylla ledi	H01	FI_27	♀	-	FINLAND	Lapland Province, Kittilä Municipality, vic. Kittilä vill.	67.628000, 24.933000	12.VIII.2021	S. Nokkala & Ch. Nokkala
221EKAB031	PX468359	Cacopsylla ledi	H01	FI_27	♀	-	FINLAND	Lapland Province, Kittilä Municipality, vic. Kittilä vill.	67.628000, 24.933000	12.VIII.2021	S. Nokkala & Ch. Nokkala
221EKAB032	PX468360	Cacopsylla ledi	H01	FI_27	♀	-	FINLAND	Lapland Province, Kittilä Municipality, vic. Kittilä vill.	67.628000, 24.933000	12.VIII.2021	S. Nokkala & Ch. Nokkala
221EKAB034	PX468361	Cacopsylla ledi	H01	FI_27	♀	-	FINLAND	Lapland Province, Kittilä Municipality, vic. Kittilä vill.	67.628000, 24.933000	12.VIII.2021	S. Nokkala & Ch. Nokkala
221EKAB035	PX468362	Cacopsylla ledi	H01	FI_27	♀	-	FINLAND	Lapland Province, Kittilä Municipality, vic. Kittilä vill.	67.628000, 24.933000	12.VIII.2021	S. Nokkala & Ch. Nokkala
221EKAB036	PX468363	Cacopsylla ledi	H01	FI_27	♀	-	FINLAND	Lapland Province, Kittilä Municipality, vic. Kittilä vill.	67.628000, 24.933000	12.VIII.2021	S. Nokkala & Ch. Nokkala
1D7CKAC144	PX468364	Cacopsylla ledi	H01	FI_28	♂	-	FINLAND	Lapland Province, Kolari Municipality, vic. Venetti vill.	67.209167, 23.906389	09.VIII.2018	S. Nokkala & Ch. Nokkala
1D7CKAC145	PX468365	Cacopsylla ledi	H01	FI_28	♀	-	FINLAND	Lapland Province, Kolari Municipality, vic. Venetti vill.	67.209167, 23.906389	09.VIII.2018	S. Nokkala & Ch. Nokkala
1D7CKAC146	PX468366	Cacopsylla ledi	H01	FI_28	♀	-	FINLAND	Lapland Province, Kolari Municipality, vic. Venetti vill.	67.209167, 23.906389	09.VIII.2018	S. Nokkala & Ch. Nokkala
1D7CKAC147	PX468367	Cacopsylla ledi	H01	FI_28	♀	-	FINLAND	Lapland Province, Kolari Municipality, vic. Venetti vill.	67.209167, 23.906389	09.VIII.2018	S. Nokkala & Ch. Nokkala
1D7CKAC148	PX468368	Cacopsylla ledi	H01	FI_28	♀	-	FINLAND	Lapland Province, Kolari Municipality, vic. Venetti vill.	67.209167, 23.906389	09.VIII.2018	S. Nokkala & Ch. Nokkala
221EKAB037	PX468369	Cacopsylla ledi	H01	FI_28	♀	-	FINLAND	Lapland Province, Kolari Municipality, vic. Venetti vill.	67.209167, 23.906389	09.VIII.2018	S. Nokkala & Ch. Nokkala
221EKAB038	PX468370	Cacopsylla ledi	H01	FI_28	♀	-	FINLAND	Lapland Province, Kolari Municipality, vic. Venetti vill.	67.209167, 23.906389	09.VIII.2018	S. Nokkala & Ch. Nokkala
221EKAB039	PX468371	Cacopsylla ledi	H01	FI_28	♀	-	FINLAND	Lapland Province, Kolari Municipality, vic. Venetti vill.	67.209167, 23.906389	09.VIII.2018	S. Nokkala & Ch. Nokkala
221EKAB040	PX468372	Cacopsylla ledi	H01	FI_28	♀	-	FINLAND	Lapland Province, Kolari Municipality, vic. Venetti vill.	67.209167, 23.906389	09.VIII.2018	S. Nokkala & Ch. Nokkala
221EKAB041	PX468373	Cacopsylla ledi	H01	FI_28	♀	-	FINLAND	Lapland Province, Kolari Municipality, vic. Venetti vill.	67.209167, 23.906389	09.VIII.2018	S. Nokkala & Ch. Nokkala
221EKAB042	PX468374	Cacopsylla ledi	H01	FI_28	♀	-	FINLAND	Lapland Province, Kolari Municipality, vic. Venetti vill.	67.209167, 23.906389	09.VIII.2018	S. Nokkala & Ch. Nokkala
CL02a	PX608487	Cacopsylla ledi	H01	FI_31	♀		FINLAND	Northern Ostrobothnia, Liminka Municipality, vic. Rosinjärvi Lake	64.731389, 25.384444	04.VIII.2009	S. Nokkala & Ch. Nokkala
CL02b	PX608488	Cacopsylla ledi	H01	FI_31	♀		FINLAND	Northern Ostrobothnia, Liminka Municipality, vic. Rosinjärvi Lake	64.731389, 25.384444	04.VIII.2009	S. Nokkala & Ch. Nokkala
1D7CKAC000	PX468383	Cacopsylla ledi	H01	FI_32	♀	-	FINLAND	Kainuu Province, Kuhmo Municipality, vic. Koukolampi Lake	64.194600, 29.293200	04.VIII.2019	S. Nokkala & Ch. Nokkala
1D7CKAC003	PX468384	Cacopsylla ledi	H01	FI_32	♀	-	FINLAND	Kainuu Province, Kuhmo Municipality, vic. Koukolampi Lake	64.194600, 29.293200	04.VIII.2019	S. Nokkala & Ch. Nokkala
1D7CKAC004	PX468385	Cacopsylla ledi	H01	FI_32	♀	-	FINLAND	Kainuu Province, Kuhmo Municipality, vic. Koukolampi Lake	64.194600, 29.293200	04.VIII.2019	S. Nokkala & Ch. Nokkala
1D7CKAC005	PX468386	Cacopsylla ledi	H01	FI_32	♀	-	FINLAND	Kainuu Province, Kuhmo Municipality, vic. Koukolampi Lake	64.194600, 29.293200	04.VIII.2019	S. Nokkala & Ch. Nokkala
1D7CKAC011	PX468387	Cacopsylla ledi	H01	FI_32	♀	-	FINLAND	Kainuu Province, Kuhmo Municipality, vic. Koukolampi Lake	64.194600, 29.293200	04.VIII.2019	S. Nokkala & Ch. Nokkala
1E16KAA023	PX468388	Cacopsylla ledi	H02	FI_32	♀	-	FINLAND	Kainuu Province, Kuhmo Municipality, vic. Koukolampi Lake	64.194600, 29.293200	04.VIII.2019	S. Nokkala & Ch. Nokkala
1E16KAA032	PX468389	Cacopsylla ledi	H02	FI_32	♀	-	FINLAND	Kainuu Province, Kuhmo Municipality, vic. Koukolampi Lake	64.194600, 29.293200	04.VIII.2019	S. Nokkala & Ch. Nokkala
1E16KAA033	PX468390	Cacopsylla ledi	H02	FI_32	♀	-	FINLAND	Kainuu Province, Kuhmo Municipality, vic. Koukolampi Lake	64.194600, 29.293200	04.VIII.2019	S. Nokkala & Ch. Nokkala
1E16KAA034	PX468391	Cacopsylla ledi	H01	FI_32	♀	-	FINLAND	Kainuu Province, Kuhmo Municipality, vic. Koukolampi Lake	64.194600, 29.293200	04.VIII.2019	S. Nokkala & Ch. Nokkala
1E16KAA035	PX468392	Cacopsylla ledi	H02	FI_32	♀	-	FINLAND	Kainuu Province, Kuhmo Municipality, vic. Koukolampi Lake	64.194600, 29.293200	04.VIII.2019	S. Nokkala & Ch. Nokkala
1E16KAA036	PX468393	Cacopsylla ledi	H01	FI_32	♀	-	FINLAND	Kainuu Province, Kuhmo Municipality, vic. Koukolampi Lake	64.194600, 29.293200	04.VIII.2019	S. Nokkala & Ch. Nokkala
1E16KAA037	PX468394	Cacopsylla ledi	H02	FI_32	♀	-	FINLAND	Kainuu Province, Kuhmo Municipality, vic. Koukolampi Lake	64.194600, 29.293200	04.VIII.2019	S. Nokkala & Ch. Nokkala
1E16KAA044	PX468395	Cacopsylla ledi	H01	FI_32	♀	-	FINLAND	Kainuu Province, Kuhmo Municipality, vic. Koukolampi Lake	64.194600, 29.293200	04.VIII.2019	S. Nokkala & Ch. Nokkala
1E16KAA045	PX468396	Cacopsylla ledi	H01	FI_32	♀	-	FINLAND	Kainuu Province, Kuhmo Municipality, vic. Koukolampi Lake	64.194600, 29.293200	04.VIII.2019	S. Nokkala & Ch. Nokkala
1E16KAA046	PX468397	Cacopsylla ledi	H02	FI_32	♀	-	FINLAND	Kainuu Province, Kuhmo Municipality, vic. Koukolampi Lake	64.194600, 29.293200	04.VIII.2019	S. Nokkala & Ch. Nokkala
1E16KAA048	PX468398	Cacopsylla ledi	H01	FI_32	♀	-	FINLAND	Kainuu Province, Kuhmo Municipality, vic. Koukolampi Lake	64.194600, 29.293200	04.VIII.2019	S. Nokkala & Ch. Nokkala
1E16KAA049	PX468399	Cacopsylla ledi	H01	FI_32	♀	-	FINLAND	Kainuu Province, Kuhmo Municipality, vic. Koukolampi Lake	64.194600, 29.293200	04.VIII.2019	S. Nokkala & Ch. Nokkala
1E16KAA050	PX468400	Cacopsylla ledi	H01	FI_32	♀	-	FINLAND	Kainuu Province, Kuhmo Municipality, vic. Koukolampi Lake	64.194600, 29.293200	04.VIII.2019	S. Nokkala & Ch. Nokkala
1E16KAA051	PX468401	Cacopsylla ledi	H02	FI_32	♀	-	FINLAND	Kainuu Province, Kuhmo Municipality, vic. Koukolampi Lake	64.194600, 29.293200	04.VIII.2019	S. Nokkala & Ch. Nokkala
1E16KAA053	PX468402	Cacopsylla ledi	H01	FI_32	♀	-	FINLAND	Kainuu Province, Kuhmo Municipality, vic. Koukolampi Lake	64.194600, 29.293200	04.VIII.2019	S. Nokkala & Ch. Nokkala
1E16KAA054	PX468403	Cacopsylla ledi	H01	FI_32	♀	-	FINLAND	Kainuu Province, Kuhmo Municipality, vic. Koukolampi Lake	64.194600, 29.293200	04.VIII.2019	S. Nokkala & Ch. Nokkala
1E16KAA055	PX468404	Cacopsylla ledi	H02	FI_32	♀	-	FINLAND	Kainuu Province, Kuhmo Municipality, vic. Koukolampi Lake	64.194600, 29.293200	04.VIII.2019	S. Nokkala & Ch. Nokkala
1E16KAA058	PX468405	Cacopsylla ledi	H01	FI_32	♀	-	FINLAND	Kainuu Province, Kuhmo Municipality, vic. Koukolampi Lake	64.194600, 29.293200	04.VIII.2019	S. Nokkala & Ch. Nokkala
1E16KAA059	PX468406	Cacopsylla ledi	H01	FI_32	♀	-	FINLAND	Kainuu Province, Kuhmo Municipality, vic. Koukolampi Lake	64.194600, 29.293200	04.VIII.2019	S. Nokkala & Ch. Nokkala
1E16KAA060	PX468407	Cacopsylla ledi	H01	FI_32	♀	-	FINLAND	Kainuu Province, Kuhmo Municipality, vic. Koukolampi Lake	64.194600, 29.293200	04.VIII.2019	S. Nokkala & Ch. Nokkala
1E16KAA062	PX468408	Cacopsylla ledi	H01	FI_32	♀	-	FINLAND	Kainuu Province, Kuhmo Municipality, vic. Koukolampi Lake	64.194600, 29.293200	04.VIII.2019	S. Nokkala & Ch. Nokkala
1E16KAA064	PX468409	Cacopsylla ledi	H01	FI_32	♀	-	FINLAND	Kainuu Province, Kuhmo Municipality, vic. Koukolampi Lake	64.194600, 29.293200	04.VIII.2019	S. Nokkala & Ch. Nokkala
1E16KAA063	PX468410	Cacopsylla ledi	H02	FI_32	♀	-	FINLAND	Kainuu Province, Kuhmo Municipality, vic. Koukolampi Lake	64.194600, 29.293200	04.VIII.2019	S. Nokkala & Ch. Nokkala
1E16KAA065	PX468411	Cacopsylla ledi	H01	FI_32	♀	-	FINLAND	Kainuu Province, Kuhmo Municipality, vic. Koukolampi Lake	64.194600, 29.293200	04.VIII.2019	S. Nokkala & Ch. Nokkala
1E16KAA066	PX468412	Cacopsylla ledi	H01	FI_32	♀	-	FINLAND	Kainuu Province, Kuhmo Municipality, vic. Koukolampi Lake	64.194600, 29.293200	04.VIII.2019	S. Nokkala & Ch. Nokkala
1E16KAA067	PX468413	Cacopsylla ledi	H02	FI_32	♀	-	FINLAND	Kainuu Province, Kuhmo Municipality, vic. Koukolampi Lake	64.194600, 29.293200	04.VIII.2019	S. Nokkala & Ch. Nokkala
1E16KAA068	PX468414	Cacopsylla ledi	H01	FI_32	♀	-	FINLAND	Kainuu Province, Kuhmo Municipality, vic. Koukolampi Lake	64.194600, 29.293200	04.VIII.2019	S. Nokkala & Ch. Nokkala
1E16KAA069	PX468415	Cacopsylla ledi	H01	FI_32	♀	-	FINLAND	Kainuu Province, Kuhmo Municipality, vic. Koukolampi Lake	64.194600, 29.293200	04.VIII.2019	S. Nokkala & Ch. Nokkala
1D7CKAC001	PX468416	Cacopsylla ledi	H02	FI_32	♀	-	FINLAND	Kainuu Province, Kuhmo Municipality, vic. Koukolampi Lake	64.194600, 29.293200	04.VIII.2019	S. Nokkala & Ch. Nokkala
1D7CKAC002	PX468417	Cacopsylla ledi	H02	FI_32	♀	-	FINLAND	Kainuu Province, Kuhmo Municipality, vic. Koukolampi Lake	64.194600, 29.293200	04.VIII.2019	S. Nokkala & Ch. Nokkala
1D7CKAC006	PX468418	Cacopsylla ledi	H02	FI_32	♀	-	FINLAND	Kainuu Province, Kuhmo Municipality, vic. Koukolampi Lake	64.194600, 29.293200	04.VIII.2019	S. Nokkala & Ch. Nokkala
1D7CKAC007	PX468419	Cacopsylla ledi	H02	FI_32	♀	-	FINLAND	Kainuu Province, Kuhmo Municipality, vic. Koukolampi Lake	64.194600, 29.293200	04.VIII.2019	S. Nokkala & Ch. Nokkala
1D7CKAC009	PX468420	Cacopsylla ledi	H02	FI_32	♀	-	FINLAND	Kainuu Province, Kuhmo Municipality, vic. Koukolampi Lake	64.194600, 29.293200	04.VIII.2019	S. Nokkala & Ch. Nokkala
1D7CKAC010	PX468421	Cacopsylla ledi	H02	FI_32	♀	-	FINLAND	Kainuu Province, Kuhmo Municipality, vic. Koukolampi Lake	64.194600, 29.293200	04.VIII.2019	S. Nokkala & Ch. Nokkala
1E16KAA047	PX468422	Cacopsylla ledi	H13	FI_32	♀	-	FINLAND	Kainuu Province, Kuhmo Municipality, vic. Koukolampi Lake	64.194600, 29.293200	04.VIII.2019	S. Nokkala & Ch. Nokkala
1E16KAA061	PX468423	Cacopsylla ledi	H14	FI_32	♀	-	FINLAND	Kainuu Province, Kuhmo Municipality, vic. Koukolampi Lake	64.194600, 29.293200	04.VIII.2019	S. Nokkala & Ch. Nokkala
1D7CKAC114	PX468424	Cacopsylla ledi	H02	FI_32	♂	-	FINLAND	Kainuu Province, Kuhmo Municipality, vic. Koukolampi Lake	64.194600, 29.293200	04.VIII.2019	S. Nokkala & Ch. Nokkala
1D7CKAC115	PX468425	Cacopsylla ledi	H02	FI_32	♂	-	FINLAND	Kainuu Province, Kuhmo Municipality, vic. Koukolampi Lake	64.194600, 29.293200	04.VIII.2019	S. Nokkala & Ch. Nokkala
1D7CKAC116	PX468426	Cacopsylla ledi	H02	FI_32	♂	-	FINLAND	Kainuu Province, Kuhmo Municipality, vic. Koukolampi Lake	64.194600, 29.293200	04.VIII.2019	S. Nokkala & Ch. Nokkala
1D7CKAC117	PX468427	Cacopsylla ledi	H02	FI_32	♂	-	FINLAND	Kainuu Province, Kuhmo Municipality, vic. Koukolampi Lake	64.194600, 29.293200	04.VIII.2019	S. Nokkala & Ch. Nokkala
1D7CKAC118	PX468428	Cacopsylla ledi	H02	FI_32	♂	-	FINLAND	Kainuu Province, Kuhmo Municipality, vic. Koukolampi Lake	64.194600, 29.293200	04.VIII.2019	S. Nokkala & Ch. Nokkala
1D7CKAC119	PX468429	Cacopsylla ledi	H02	FI_32	♂	-	FINLAND	Kainuu Province, Kuhmo Municipality, vic. Koukolampi Lake	64.194600, 29.293200	04.VIII.2019	S. Nokkala & Ch. Nokkala
1D7CKAC120	PX468430	Cacopsylla ledi	H02	FI_32	♂	-	FINLAND	Kainuu Province, Kuhmo Municipality, vic. Koukolampi Lake	64.194600, 29.293200	04.VIII.2019	S. Nokkala & Ch. Nokkala
1D7CKAC121	PX468431	Cacopsylla ledi	H02	FI_32	♂	-	FINLAND	Kainuu Province, Kuhmo Municipality, vic. Koukolampi Lake	64.194600, 29.293200	04.VIII.2019	S. Nokkala & Ch. Nokkala
1D7CKAC122	PX468432	Cacopsylla ledi	H02	FI_32	♂	-	FINLAND	Kainuu Province, Kuhmo Municipality, vic. Koukolampi Lake	64.194600, 29.293200	04.VIII.2019	S. Nokkala & Ch. Nokkala
1D7CKAC123	PX468433	Cacopsylla ledi	H02	FI_32	♂	-	FINLAND	Kainuu Province, Kuhmo Municipality, vic. Koukolampi Lake	64.194600, 29.293200	04.VIII.2019	S. Nokkala & Ch. Nokkala
1D7CKAC124	PX468434	Cacopsylla ledi	H02	FI_32	♂	-	FINLAND	Kainuu Province, Kuhmo Municipality, vic. Koukolampi Lake	64.194600, 29.293200	04.VIII.2019	S. Nokkala & Ch. Nokkala
1D7CKAC132	PX468435	Cacopsylla ledi	H02	FI_32	♂	-	FINLAND	Kainuu Province, Kuhmo Municipality, vic. Koukolampi Lake	64.194600, 29.293200	04.VIII.2019	S. Nokkala & Ch. Nokkala
1D7CKAC133	PX468436	Cacopsylla ledi	H02	FI_32	♂	-	FINLAND	Kainuu Province, Kuhmo Municipality, vic. Koukolampi Lake	64.194600, 29.293200	04.VIII.2019	S. Nokkala & Ch. Nokkala
1D7CKAC134	PX468437	Cacopsylla ledi	H02	FI_32	♂	-	FINLAND	Kainuu Province, Kuhmo Municipality, vic. Koukolampi Lake	64.194600, 29.293200	04.VIII.2019	S. Nokkala & Ch. Nokkala
1D7CKAC135	PX468438	Cacopsylla ledi	H02	FI_32	♂	-	FINLAND	Kainuu Province, Kuhmo Municipality, vic. Koukolampi Lake	64.194600, 29.293200	04.VIII.2019	S. Nokkala & Ch. Nokkala
1D7CKAC137	PX468439	Cacopsylla ledi	H02	FI_32	♂	-	FINLAND	Kainuu Province, Kuhmo Municipality, vic. Koukolampi Lake	64.194600, 29.293200	04.VIII.2019	S. Nokkala & Ch. Nokkala
1D7CKAC138	PX468440	Cacopsylla ledi	H02	FI_32	♂	-	FINLAND	Kainuu Province, Kuhmo Municipality, vic. Koukolampi Lake	64.194600, 29.293200	04.VIII.2019	S. Nokkala & Ch. Nokkala
1D7CKAC139	PX468441	Cacopsylla ledi	H02	FI_32	♂	-	FINLAND	Kainuu Province, Kuhmo Municipality, vic. Koukolampi Lake	64.194600, 29.293200	04.VIII.2019	S. Nokkala & Ch. Nokkala
1D7CKAC140	PX468442	Cacopsylla ledi	H02	FI_32	♂	-	FINLAND	Kainuu Province, Kuhmo Municipality, vic. Koukolampi Lake	64.194600, 29.293200	04.VIII.2019	S. Nokkala & Ch. Nokkala
1D7CKAC141	PX468443	Cacopsylla ledi	H02	FI_32	♂	-	FINLAND	Kainuu Province, Kuhmo Municipality, vic. Koukolampi Lake	64.194600, 29.293200	04.VIII.2019	S. Nokkala & Ch. Nokkala
1D7CKAC142	PX468444	Cacopsylla ledi	H02	FI_32	♂	-	FINLAND	Kainuu Province, Kuhmo Municipality, vic. Koukolampi Lake	64.194600, 29.293200	04.VIII.2019	S. Nokkala & Ch. Nokkala
1E16KAA094	PX468445	Cacopsylla ledi	H15	FI_32	♂	-	FINLAND	Kainuu Province, Kuhmo Municipality, vic. Koukolampi Lake	64.194600, 29.293200	04.VIII.2019	S. Nokkala & Ch. Nokkala
1E16KAA095	PX468446	Cacopsylla ledi	H02	FI_32	♂	-	FINLAND	Kainuu Province, Kuhmo Municipality, vic. Koukolampi Lake	64.194600, 29.293200	04.VIII.2019	S. Nokkala & Ch. Nokkala
1E16KAA097	PX468447	Cacopsylla ledi	H02	FI_32	♂	-	FINLAND	Kainuu Province, Kuhmo Municipality, vic. Koukolampi Lake	64.194600, 29.293200	04.VIII.2019	S. Nokkala & Ch. Nokkala
1E16KAA098	PX468448	Cacopsylla ledi	H02	FI_32	♂	-	FINLAND	Kainuu Province, Kuhmo Municipality, vic. Koukolampi Lake	64.194600, 29.293200	04.VIII.2019	S. Nokkala & Ch. Nokkala
1E16KAA099	PX468449	Cacopsylla ledi	H02	FI_32	♂	-	FINLAND	Kainuu Province, Kuhmo Municipality, vic. Koukolampi Lake	64.194600, 29.293200	04.VIII.2019	S. Nokkala & Ch. Nokkala
1D7CKAC125	PX468450	Cacopsylla ledi	H16	FI_32	♂	-	FINLAND	Kainuu Province, Kuhmo Municipality, vic. Koukolampi Lake	64.194600, 29.293200	04.VIII.2019	S. Nokkala & Ch. Nokkala
20FBKAA032	PX468451	Cacopsylla ledi	H02	FI_33	♂	-	FINLAND	North Karelia, Nurmes Municipality, vic. Panjavaara	63.335394, 28.828826	01.VIII.2020	S. Nokkala & Ch. Nokkala
20FBKAA033	PX468452	Cacopsylla ledi	H02	FI_33	♂	-	FINLAND	North Karelia, Nurmes Municipality, vic. Panjavaara	63.335394, 28.828826	01.VIII.2020	S. Nokkala & Ch. Nokkala
20FBKAA034	PX468453	Cacopsylla ledi	H02	FI_33	♂	-	FINLAND	North Karelia, Nurmes Municipality, vic. Panjavaara	63.335394, 28.828826	01.VIII.2020	S. Nokkala & Ch. Nokkala
20FBKAA035	PX468454	Cacopsylla ledi	H02	FI_33	♂	-	FINLAND	North Karelia, Nurmes Municipality, vic. Panjavaara	63.335394, 28.828826	01.VIII.2020	S. Nokkala & Ch. Nokkala
20FBKAA036	PX468455	Cacopsylla ledi	H02	FI_33	♂	-	FINLAND	North Karelia, Nurmes Municipality, vic. Panjavaara	63.335394, 28.828826	01.VIII.2020	S. Nokkala & Ch. Nokkala
20FBKAA037	PX468456	Cacopsylla ledi	H02	FI_33	♂	-	FINLAND	North Karelia, Nurmes Municipality, vic. Panjavaara	63.335394, 28.828826	01.VIII.2020	S. Nokkala & Ch. Nokkala
20BEKAA016	PX468457	Cacopsylla ledi	H01	FI_33	♀	-	FINLAND	North Karelia, Nurmes Municipality, vic. Panjavaara	63.335394, 28.828826	01.VIII.2020	S. Nokkala & Ch. Nokkala
20BEKAA017	PX468458	Cacopsylla ledi	H01	FI_33	♀	-	FINLAND	North Karelia, Nurmes Municipality, vic. Panjavaara	63.335394, 28.828826	01.VIII.2020	S. Nokkala & Ch. Nokkala
20BEKAA018	PX468459	Cacopsylla ledi	H01	FI_33	♀	-	FINLAND	North Karelia, Nurmes Municipality, vic. Panjavaara	63.335394, 28.828826	01.VIII.2020	S. Nokkala & Ch. Nokkala
20BEKAA019	PX468460	Cacopsylla ledi	H01	FI_33	♀	-	FINLAND	North Karelia, Nurmes Municipality, vic. Panjavaara	63.335394, 28.828826	01.VIII.2020	S. Nokkala & Ch. Nokkala
20BEKAA020	PX468461	Cacopsylla ledi	H01	FI_33	♀	-	FINLAND	North Karelia, Nurmes Municipality, vic. Panjavaara	63.335394, 28.828826	01.VIII.2020	S. Nokkala & Ch. Nokkala
20BEKAA021	PX468462	Cacopsylla ledi	H01	FI_33	♀	-	FINLAND	North Karelia, Nurmes Municipality, vic. Panjavaara	63.335394, 28.828826	01.VIII.2020	S. Nokkala & Ch. Nokkala
1D7CKAC097	PX468463	Cacopsylla ledi	H01	FI_34	♀	-	FINLAND	Western Finland Province, Kustavi Municipality, Kaurissalo Island	60.655556, 21.303333	25.VIII.2019	S. Nokkala & Ch. Nokkala
1D7CKAC098	PX468464	Cacopsylla ledi	H01	FI_34	♀	-	FINLAND	Western Finland Province, Kustavi Municipality, Kaurissalo Island	60.655556, 21.303333	25.VIII.2019	S. Nokkala & Ch. Nokkala
1D7CKAC099	PX468465	Cacopsylla ledi	H01	FI_34	♀	-	FINLAND	Western Finland Province, Kustavi Municipality, Kaurissalo Island	60.655556, 21.303333	25.VIII.2019	S. Nokkala & Ch. Nokkala
1D7CKAC100	PX468466	Cacopsylla ledi	H01	FI_34	♀	-	FINLAND	Western Finland Province, Kustavi Municipality, Kaurissalo Island	60.655556, 21.303333	25.VIII.2019	S. Nokkala & Ch. Nokkala
1D7CKAC101	PX468467	Cacopsylla ledi	H01	FI_34	♀	-	FINLAND	Western Finland Province, Kustavi Municipality, Kaurissalo Island	60.655556, 21.303333	25.VIII.2019	S. Nokkala & Ch. Nokkala
1D7CKAC102	PX468468	Cacopsylla ledi	H01	FI_34	♀	-	FINLAND	Western Finland Province, Kustavi Municipality, Kaurissalo Island	60.655556, 21.303333	25.VIII.2019	S. Nokkala & Ch. Nokkala
1D7CKAC110	PX468469	Cacopsylla ledi	H02	FI_34	♂	-	FINLAND	Western Finland Province, Kustavi Municipality, Kaurissalo Island	60.655556, 21.303333	25.VIII.2019	S. Nokkala & Ch. Nokkala
1D7CKAC111	PX468470	Cacopsylla ledi	H02	FI_34	♂	-	FINLAND	Western Finland Province, Kustavi Municipality, Kaurissalo Island	60.655556, 21.303333	25.VIII.2019	S. Nokkala & Ch. Nokkala
1D7CKAC112	PX468471	Cacopsylla ledi	H02	FI_34	♂	-	FINLAND	Western Finland Province, Kustavi Municipality, Kaurissalo Island	60.655556, 21.303333	25.VIII.2019	S. Nokkala & Ch. Nokkala
1D7CKAC113	PX468472	Cacopsylla ledi	H17	FI_34	♂	-	FINLAND	Western Finland Province, Kustavi Municipality, Kaurissalo Island	60.655556, 21.303333	25.VIII.2019	S. Nokkala & Ch. Nokkala
1944KAA083	MF978762/PX632653	Cacopsylla ledi	H01	FI_35	♀	T	FINLAND	Southwest Finland, Turku city, Runosmäki District	60.498889, 22.265278	Aug-2010/2016	S. Nokkala & Ch. Nokkala
1944KAA084	MF978762/PX632654	Cacopsylla ledi	H01	FI_35	♀	T	FINLAND	Southwest Finland, Turku city, Runosmäki District	60.498889, 22.265278	Aug-2010/2016	S. Nokkala & Ch. Nokkala
1944KAA086	MF978762/PX632655	Cacopsylla ledi	H01	FI_35	♀	T	FINLAND	Southwest Finland, Turku city, Runosmäki District	60.498889, 22.265278	Aug-2010/2016	S. Nokkala & Ch. Nokkala
1944KAA088	MF978762/PX632656	Cacopsylla ledi	H01	FI_35	♀	T	FINLAND	Southwest Finland, Turku city, Runosmäki District	60.498889, 22.265278	Aug-2010/2016	S. Nokkala & Ch. Nokkala
1944KAA090	MF978762/PX632657	Cacopsylla ledi	H01	FI_35	♀	T	FINLAND	Southwest Finland, Turku city, Runosmäki District	60.498889, 22.265278	Aug-2010/2016	S. Nokkala & Ch. Nokkala
1944KAA091	MF978762/PX632658	Cacopsylla ledi	H01	FI_35	♀	T	FINLAND	Southwest Finland, Turku city, Runosmäki District	60.498889, 22.265278	Aug-2010/2016	S. Nokkala & Ch. Nokkala
1944KAA094	MF978762/PX632659	Cacopsylla ledi	H01	FI_35	♀	T	FINLAND	Southwest Finland, Turku city, Runosmäki District	60.498889, 22.265278	Aug-2010/2016	S. Nokkala & Ch. Nokkala
1944KAA095	MF978762/PX632660	Cacopsylla ledi	H01	FI_35	♀	T	FINLAND	Southwest Finland, Turku city, Runosmäki District	60.498889, 22.265278	Aug-2010/2016	S. Nokkala & Ch. Nokkala
1944KAA096	MF978762/PX632661	Cacopsylla ledi	H01	FI_35	♀	T	FINLAND	Southwest Finland, Turku city, Runosmäki District	60.498889, 22.265278	Aug-2010/2016	S. Nokkala & Ch. Nokkala
1944KAA098	MF978762/PX632662	Cacopsylla ledi	H01	FI_35	♀	T	FINLAND	Southwest Finland, Turku city, Runosmäki District	60.498889, 22.265278	Aug-2010/2016	S. Nokkala & Ch. Nokkala
1944KAA099	MF978762/PX632663	Cacopsylla ledi	H01	FI_35	♀	T	FINLAND	Southwest Finland, Turku city, Runosmäki District	60.498889, 22.265278	Aug-2010/2016	S. Nokkala & Ch. Nokkala
19EDKAB002	MF978762/PX632664	Cacopsylla ledi	H01	FI_35	♀	T	FINLAND	Southwest Finland, Turku city, Runosmäki District	60.498889, 22.265278	Aug-2010/2016	S. Nokkala & Ch. Nokkala
19EDKAB003	MF978762/PX632665	Cacopsylla ledi	H01	FI_35	♀	T	FINLAND	Southwest Finland, Turku city, Runosmäki District	60.498889, 22.265278	Aug-2010/2016	S. Nokkala & Ch. Nokkala
19EDKAB004	MF978762/PX632666	Cacopsylla ledi	H01	FI_35	♀	T	FINLAND	Southwest Finland, Turku city, Runosmäki District	60.498889, 22.265278	Aug-2010/2016	S. Nokkala & Ch. Nokkala
19EDKAB005	MF978762/PX632667	Cacopsylla ledi	H01	FI_35	♀	T	FINLAND	Southwest Finland, Turku city, Runosmäki District	60.498889, 22.265278	Aug-2010/2016	S. Nokkala & Ch. Nokkala
19EDKAB006	MF978762/PX502946	Cacopsylla ledi	H01	FI_35	♀	T	FINLAND	Southwest Finland, Turku city, Runosmäki District	60.498889, 22.265278	Aug-2010/2016	S. Nokkala & Ch. Nokkala
19EDKAB007	MF978762/PX502947	Cacopsylla ledi	H01	FI_35	♀	T	FINLAND	Southwest Finland, Turku city, Runosmäki District	60.498889, 22.265278	Aug-2010/2016	S. Nokkala & Ch. Nokkala
19EDKAB008	MF978762/PX502948	Cacopsylla ledi	H01	FI_35	♀	T	FINLAND	Southwest Finland, Turku city, Runosmäki District	60.498889, 22.265278	Aug-2010/2016	S. Nokkala & Ch. Nokkala
19EDKAB009	MF978762/PX502949	Cacopsylla ledi	H01	FI_35	♀	T	FINLAND	Southwest Finland, Turku city, Runosmäki District	60.498889, 22.265278	Aug-2010/2016	S. Nokkala & Ch. Nokkala
19EDKAB010	MF978762/PX502950	Cacopsylla ledi	H01	FI_35	♀	T	FINLAND	Southwest Finland, Turku city, Runosmäki District	60.498889, 22.265278	Aug-2010/2016	S. Nokkala & Ch. Nokkala
19EDKAB011	MF978762/PX502951	Cacopsylla ledi	H01	FI_35	♀	T	FINLAND	Southwest Finland, Turku city, Runosmäki District	60.498889, 22.265278	Aug-2010/2016	S. Nokkala & Ch. Nokkala
19EDKAB012	MF978762/PX502952	Cacopsylla ledi	H01	FI_35	♀	T	FINLAND	Southwest Finland, Turku city, Runosmäki District	60.498889, 22.265278	Aug-2010/2016	S. Nokkala & Ch. Nokkala
19EDKAB013	MF978762/PX502953	Cacopsylla ledi	H01	FI_35	♀	T	FINLAND	Southwest Finland, Turku city, Runosmäki District	60.498889, 22.265278	Aug-2010/2016	S. Nokkala & Ch. Nokkala
19EDKAB014	MF978762/PX502954	Cacopsylla ledi	H01	FI_35	♀	T	FINLAND	Southwest Finland, Turku city, Runosmäki District	60.498889, 22.265278	Aug-2010/2016	S. Nokkala & Ch. Nokkala
19EDKAB015	MF978762/PX502955	Cacopsylla ledi	H01	FI_35	♀	T	FINLAND	Southwest Finland, Turku city, Runosmäki District	60.498889, 22.265278	Aug-2010/2016	S. Nokkala & Ch. Nokkala
19EDKAB017	MF978762/PX502956	Cacopsylla ledi	H01	FI_35	♀	T	FINLAND	Southwest Finland, Turku city, Runosmäki District	60.498889, 22.265278	Aug-2010/2016	S. Nokkala & Ch. Nokkala
19EDKAB019	MF978762/PX502957	Cacopsylla ledi	H01	FI_35	♀	T	FINLAND	Southwest Finland, Turku city, Runosmäki District	60.498889, 22.265278	Aug-2010/2016	S. Nokkala & Ch. Nokkala
19EDKAB028	MF978762/PX502958	Cacopsylla ledi	H01	FI_35	♀	T	FINLAND	Southwest Finland, Turku city, Runosmäki District	60.498889, 22.265278	Aug-2010/2016	S. Nokkala & Ch. Nokkala
1944KAA092	MF978762/PX502959	Cacopsylla ledi	H01	FI_35	♀	T	FINLAND	Southwest Finland, Turku city, Runosmäki District	60.498889, 22.265278	Aug-2010/2016	S. Nokkala & Ch. Nokkala
CLT15-3T	MF978762/PX502960	Cacopsylla ledi	H01	FI_35	♀	T	FINLAND	Southwest Finland, Turku city, Runosmäki District	60.498889, 22.265278	Aug-2010/2016	S. Nokkala & Ch. Nokkala
TU01	MF978762/PX502919	Cacopsylla ledi	H01	FI_35	♀	T	FINLAND	Southwest Finland, Turku city, Runosmäki District	60.498889, 22.265278	Aug-2010/2016	S. Nokkala & Ch. Nokkala
TU02	MF978762/PX502920	Cacopsylla ledi	H01	FI_35	♀	T	FINLAND	Southwest Finland, Turku city, Runosmäki District	60.498889, 22.265278	Aug-2010/2016	S. Nokkala & Ch. Nokkala
TU03	MF978762/PX502921	Cacopsylla ledi	H01	FI_35	♀	T	FINLAND	Southwest Finland, Turku city, Runosmäki District	60.498889, 22.265278	Aug-2010/2016	S. Nokkala & Ch. Nokkala
TU04	MF978762/PX502922	Cacopsylla ledi	H01	FI_35	♀	T	FINLAND	Southwest Finland, Turku city, Runosmäki District	60.498889, 22.265278	Aug-2010/2016	S. Nokkala & Ch. Nokkala
TU05	MF978762/PX502923	Cacopsylla ledi	H01	FI_35	♀	T	FINLAND	Southwest Finland, Turku city, Runosmäki District	60.498889, 22.265278	Aug-2010/2016	S. Nokkala & Ch. Nokkala
TU06	MF978762/PX502924	Cacopsylla ledi	H01	FI_35	♀	T	FINLAND	Southwest Finland, Turku city, Runosmäki District	60.498889, 22.265278	Aug-2010/2016	S. Nokkala & Ch. Nokkala
TU07	MF978762/PX502925	Cacopsylla ledi	H01	FI_35	♀	T	FINLAND	Southwest Finland, Turku city, Runosmäki District	60.498889, 22.265278	Aug-2010/2016	S. Nokkala & Ch. Nokkala
TU08	MF978762/PX502926	Cacopsylla ledi	H01	FI_35	♀	T	FINLAND	Southwest Finland, Turku city, Runosmäki District	60.498889, 22.265278	Aug-2010/2016	S. Nokkala & Ch. Nokkala
TU09	MF978762/PX502927	Cacopsylla ledi	H01	FI_35	♀	T	FINLAND	Southwest Finland, Turku city, Runosmäki District	60.498889, 22.265278	Aug-2010/2016	S. Nokkala & Ch. Nokkala
TU10	MF978762/PX502928	Cacopsylla ledi	H01	FI_35	♀	T	FINLAND	Southwest Finland, Turku city, Runosmäki District	60.498889, 22.265278	Aug-2010/2016	S. Nokkala & Ch. Nokkala
TU11	MF978762/PX502929	Cacopsylla ledi	H01	FI_35	♀	T	FINLAND	Southwest Finland, Turku city, Runosmäki District	60.498889, 22.265278	Aug-2010/2016	S. Nokkala & Ch. Nokkala
TU12	MF978762/PX502930	Cacopsylla ledi	H01	FI_35	♀	T	FINLAND	Southwest Finland, Turku city, Runosmäki District	60.498889, 22.265278	Aug-2010/2016	S. Nokkala & Ch. Nokkala
TU13	MF978762/PX502931	Cacopsylla ledi	H01	FI_35	♀	T	FINLAND	Southwest Finland, Turku city, Runosmäki District	60.498889, 22.265278	Aug-2010/2016	S. Nokkala & Ch. Nokkala
TU14	MF978762/PX502932	Cacopsylla ledi	H01	FI_35	♀	T	FINLAND	Southwest Finland, Turku city, Runosmäki District	60.498889, 22.265278	Aug-2010/2016	S. Nokkala & Ch. Nokkala
TU15	MF978762/PX502933	Cacopsylla ledi	H01	FI_35	♀	T	FINLAND	Southwest Finland, Turku city, Runosmäki District	60.498889, 22.265278	Aug-2010/2016	S. Nokkala & Ch. Nokkala
TU16	MF978762/PX502934	Cacopsylla ledi	H01	FI_35	♀	T	FINLAND	Southwest Finland, Turku city, Runosmäki District	60.498889, 22.265278	Aug-2010/2016	S. Nokkala & Ch. Nokkala
TU17	MF978762/PX502935	Cacopsylla ledi	H01	FI_35	♀	T	FINLAND	Southwest Finland, Turku city, Runosmäki District	60.498889, 22.265278	Aug-2010/2016	S. Nokkala & Ch. Nokkala
TU18	MF978762/PX502936	Cacopsylla ledi	H01	FI_35	♀	T	FINLAND	Southwest Finland, Turku city, Runosmäki District	60.498889, 22.265278	Aug-2010/2016	S. Nokkala & Ch. Nokkala
TU19	MF978762/PX502937	Cacopsylla ledi	H01	FI_35	♀	T	FINLAND	Southwest Finland, Turku city, Runosmäki District	60.498889, 22.265278	Aug-2010/2016	S. Nokkala & Ch. Nokkala
TU20	MF978762/PX502938	Cacopsylla ledi	H01	FI_35	♀	T	FINLAND	Southwest Finland, Turku city, Runosmäki District	60.498889, 22.265278	Aug-2010/2016	S. Nokkala & Ch. Nokkala
TU21	MF978762/PX502939	Cacopsylla ledi	H01	FI_35	♀	T	FINLAND	Southwest Finland, Turku city, Runosmäki District	60.498889, 22.265278	Aug-2010/2016	S. Nokkala & Ch. Nokkala
TU22	MF978762/PX502940	Cacopsylla ledi	H01	FI_35	♀	T	FINLAND	Southwest Finland, Turku city, Runosmäki District	60.498889, 22.265278	Aug-2010/2016	S. Nokkala & Ch. Nokkala
TU23	MF978762/PX502941	Cacopsylla ledi	H01	FI_35	♀	T	FINLAND	Southwest Finland, Turku city, Runosmäki District	60.498889, 22.265278	Aug-2010/2016	S. Nokkala & Ch. Nokkala
TU24	MF978762/PX502942	Cacopsylla ledi	H01	FI_35	♀	T	FINLAND	Southwest Finland, Turku city, Runosmäki District	60.498889, 22.265278	Aug-2010/2016	S. Nokkala & Ch. Nokkala
TU25	MF978762/PX502943	Cacopsylla ledi	H01	FI_35	♀	T	FINLAND	Southwest Finland, Turku city, Runosmäki District	60.498889, 22.265278	Aug-2010/2016	S. Nokkala & Ch. Nokkala
TU26	MF978762/PX502944	Cacopsylla ledi	H01	FI_35	♀	T	FINLAND	Southwest Finland, Turku city, Runosmäki District	60.498889, 22.265278	Aug-2010/2016	S. Nokkala & Ch. Nokkala
TU27	MF978762/PX502945	Cacopsylla ledi	H01	FI_35	♀	T	FINLAND	Southwest Finland, Turku city, Runosmäki District	60.498889, 22.265278	Aug-2010/2016	S. Nokkala & Ch. Nokkala
19EDKAB00	MF978763/PX502961	Cacopsylla ledi	H02	FI_35	♂	-	FINLAND	Southwest Finland, Turku city, Runosmäki District	60.498889, 22.265278	Aug-2010/2016	S. Nokkala & Ch. Nokkala
19EDKAB01	PX502962	Cacopsylla ledi	H02	FI_35	♂	-	FINLAND	Southwest Finland, Turku city, Runosmäki District	60.498889, 22.265278	Aug-2010/2016	S. Nokkala & Ch. Nokkala
19EDKAB032	PX502963	Cacopsylla ledi	H18	FI_35	♂	-	FINLAND	Southwest Finland, Turku city, Runosmäki District	60.498889, 22.265278	Aug-2010/2016	S. Nokkala & Ch. Nokkala
CLT16-m2	PX502964	Cacopsylla ledi	H18	FI_35	♂	-	FINLAND	Southwest Finland, Turku city, Runosmäki District	60.498889, 22.265278	Aug-2010/2016	S. Nokkala & Ch. Nokkala
CLT11-1D	MF978763/PX502965	Cacopsylla ledi	H02	FI_35	♀	D	FINLAND	Southwest Finland, Turku city, Runosmäki District	60.498889, 22.265278	Aug-2010/2016	S. Nokkala & Ch. Nokkala
CLT11-6D	MF978763/PX502966	Cacopsylla ledi	H02	FI_35	♀	D	FINLAND	Southwest Finland, Turku city, Runosmäki District	60.498889, 22.265278	Aug-2010/2016	S. Nokkala & Ch. Nokkala
CLT11-7D	MF978763/PX502967	Cacopsylla ledi	H02	FI_35	♀	D	FINLAND	Southwest Finland, Turku city, Runosmäki District	60.498889, 22.265278	Aug-2010/2016	S. Nokkala & Ch. Nokkala
CLT15-4D	MF978763/PX502968	Cacopsylla ledi	H02	FI_35	♀	D	FINLAND	Southwest Finland, Turku city, Runosmäki District	60.498889, 22.265278	Aug-2010/2016	S. Nokkala & Ch. Nokkala
CLT11-11D	MF978763/PX502969	Cacopsylla ledi	H02	FI_35	♀	D	FINLAND	Southwest Finland, Turku city, Runosmäki District	60.498889, 22.265278	Aug-2010/2016	S. Nokkala & Ch. Nokkala
1944KAA055	PX502970	Cacopsylla ledi	H19	FI_35	♀	D	FINLAND	Southwest Finland, Turku city, Runosmäki District	60.498889, 22.265278	Aug-2010/2016	S. Nokkala & Ch. Nokkala
1D7CKAC049	PX502971	Cacopsylla ledi	H20	FI_36	♂	-	FINLAND	Western Finland Province, Marttila Municipality,Onnenperänrahka peatbog	60.544444, 22.444722	19.VIII.2019	S. Nokkala & Ch. Nokkala
1D7CKAC050	PX502972	Cacopsylla ledi	H02	FI_36	♂	-	FINLAND	Western Finland Province, Marttila Municipality,Onnenperänrahka peatbog	60.544444, 22.444722	19.VIII.2019	S. Nokkala & Ch. Nokkala
1D7CKAC051	PX502973	Cacopsylla ledi	H02	FI_36	♂	-	FINLAND	Western Finland Province, Marttila Municipality,Onnenperänrahka peatbog	60.544444, 22.444722	19.VIII.2019	S. Nokkala & Ch. Nokkala
1D7CKAC052	PX502974	Cacopsylla ledi	H02	FI_36	♂	-	FINLAND	Western Finland Province, Marttila Municipality,Onnenperänrahka peatbog	60.544444, 22.444722	19.VIII.2019	S. Nokkala & Ch. Nokkala
1D7CKAC053	PX502975	Cacopsylla ledi	H02	FI_36	♂	-	FINLAND	Western Finland Province, Marttila Municipality,Onnenperänrahka peatbog	60.544444, 22.444722	19.VIII.2019	S. Nokkala & Ch. Nokkala
1D7CKAC054	PX502976	Cacopsylla ledi	H02	FI_36	♂	-	FINLAND	Western Finland Province, Marttila Municipality,Onnenperänrahka peatbog	60.544444, 22.444722	19.VIII.2019	S. Nokkala & Ch. Nokkala
20FBKAA008	PX502977	Cacopsylla ledi	H02	FI_36	♂	-	FINLAND	Western Finland Province, Marttila Municipality,Onnenperänrahka peatbog	60.544444, 22.444722	19.VIII.2019	S. Nokkala & Ch. Nokkala
20FBKAA009	PX502978	Cacopsylla ledi	H02	FI_36	♂	-	FINLAND	Western Finland Province, Marttila Municipality,Onnenperänrahka peatbog	60.544444, 22.444722	19.VIII.2019	S. Nokkala & Ch. Nokkala
20FBKAA010	PX502979	Cacopsylla ledi	H02	FI_36	♂	-	FINLAND	Western Finland Province, Marttila Municipality,Onnenperänrahka peatbog	60.544444, 22.444722	19.VIII.2019	S. Nokkala & Ch. Nokkala
20FBKAA011	PX502980	Cacopsylla ledi	H02	FI_36	♂	-	FINLAND	Western Finland Province, Marttila Municipality,Onnenperänrahka peatbog	60.544444, 22.444722	19.VIII.2019	S. Nokkala & Ch. Nokkala
20FBKAA012	PX502981	Cacopsylla ledi	H02	FI_36	♂	-	FINLAND	Western Finland Province, Marttila Municipality,Onnenperänrahka peatbog	60.544444, 22.444722	19.VIII.2019	S. Nokkala & Ch. Nokkala
20FBKAA013	PX502982	Cacopsylla ledi	H02	FI_36	♂	-	FINLAND	Western Finland Province, Marttila Municipality,Onnenperänrahka peatbog	60.544444, 22.444722	19.VIII.2019	S. Nokkala & Ch. Nokkala
20FBKAA014	PX502983	Cacopsylla ledi	H02	FI_36	♂	-	FINLAND	Western Finland Province, Marttila Municipality,Onnenperänrahka peatbog	60.544444, 22.444722	19.VIII.2019	S. Nokkala & Ch. Nokkala
20BEKAA015	PX502984	Cacopsylla ledi	H01	FI_36	♀	-	FINLAND	Western Finland Province, Marttila Municipality,Onnenperänrahka peatbog	60.544444, 22.444722	19.VIII.2019	S. Nokkala & Ch. Nokkala
20FBKAA016	PX502985	Cacopsylla ledi	H02	FI_36	♂	-	FINLAND	Western Finland Province, Marttila Municipality,Onnenperänrahka peatbog	60.544444, 22.444722	19.VIII.2019	S. Nokkala & Ch. Nokkala
20FBKAA017	PX502986	Cacopsylla ledi	H02	FI_36	♂	-	FINLAND	Western Finland Province, Marttila Municipality,Onnenperänrahka peatbog	60.544444, 22.444722	19.VIII.2019	S. Nokkala & Ch. Nokkala
20FBKAA018	PX502987	Cacopsylla ledi	H02	FI_36	♂	-	FINLAND	Western Finland Province, Marttila Municipality,Onnenperänrahka peatbog	60.544444, 22.444722	19.VIII.2019	S. Nokkala & Ch. Nokkala
2305KAA060	PX502988	Cacopsylla ledi	H03	FI_36	♀	-	FINLAND	Western Finland Province, Marttila Municipality,Onnenperänrahka peatbog	60.544444, 22.444722	19.VIII.2019	S. Nokkala & Ch. Nokkala
2305KAA061	PX502989	Cacopsylla ledi	H01	FI_36	♀	-	FINLAND	Western Finland Province, Marttila Municipality,Onnenperänrahka peatbog	60.544444, 22.444722	19.VIII.2019	S. Nokkala & Ch. Nokkala
2305KAA062	PX502990	Cacopsylla ledi	H01	FI_36	♀	-	FINLAND	Western Finland Province, Marttila Municipality,Onnenperänrahka peatbog	60.544444, 22.444722	19.VIII.2019	S. Nokkala & Ch. Nokkala
2305KAA063	PX502991	Cacopsylla ledi	H12	FI_36	♀	-	FINLAND	Western Finland Province, Marttila Municipality,Onnenperänrahka peatbog	60.544444, 22.444722	19.VIII.2019	S. Nokkala & Ch. Nokkala
2305KAA064	PX502992	Cacopsylla ledi	H01	FI_36	♀	-	FINLAND	Western Finland Province, Marttila Municipality,Onnenperänrahka peatbog	60.544444, 22.444722	19.VIII.2019	S. Nokkala & Ch. Nokkala
1C52KAA093	PX503131	Cacopsylla ledi	H02	FI_37	♂	-	FINLAND	Southwest Finland, Pöytyä Municipality, Lammenrahka peatbog	60.676944, 22.425556	16.VIII.2018	S. Nokkala & Ch. Nokkala
1C52KAA095	PX503132	Cacopsylla ledi	H02	FI_37	♂	-	FINLAND	Southwest Finland, Pöytyä Municipality, Lammenrahka peatbog	60.676944, 22.425556	16.VIII.2018	S. Nokkala & Ch. Nokkala
1C0CKAA052	PX503133	Cacopsylla ledi	H02	FI_37	♂	-	FINLAND	Southwest Finland, Pöytyä Municipality, Lammenrahka peatbog	60.676944, 22.425556	16.VIII.2018	S. Nokkala & Ch. Nokkala
1C0CKAA053	PX503134	Cacopsylla ledi	H02	FI_37	♂	-	FINLAND	Southwest Finland, Pöytyä Municipality, Lammenrahka peatbog	60.676944, 22.425556	16.VIII.2018	S. Nokkala & Ch. Nokkala
1C0CKAA054	PX503135	Cacopsylla ledi	H02	FI_37	♂	-	FINLAND	Southwest Finland, Pöytyä Municipality, Lammenrahka peatbog	60.676944, 22.425556	16.VIII.2018	S. Nokkala & Ch. Nokkala
1C0CKAA055	PX503136	Cacopsylla ledi	H02	FI_37	♂	-	FINLAND	Southwest Finland, Pöytyä Municipality, Lammenrahka peatbog	60.676944, 22.425556	16.VIII.2018	S. Nokkala & Ch. Nokkala
1C0CKAA056	PX503137	Cacopsylla ledi	H02	FI_37	♂	-	FINLAND	Southwest Finland, Pöytyä Municipality, Lammenrahka peatbog	60.676944, 22.425556	16.VIII.2018	S. Nokkala & Ch. Nokkala
1CA6KAA081	PX503138	Cacopsylla ledi	H02	FI_37	♂	-	FINLAND	Southwest Finland, Pöytyä Municipality, Lammenrahka peatbog	60.676944, 22.425556	16.VIII.2018	S. Nokkala & Ch. Nokkala
1CA6KAA082	PX503139	Cacopsylla ledi	H02	FI_37	♂	-	FINLAND	Southwest Finland, Pöytyä Municipality, Lammenrahka peatbog	60.676944, 22.425556	16.VIII.2018	S. Nokkala & Ch. Nokkala
1D34KAA020	PX503140	Cacopsylla ledi	H02	FI_37	♂	-	FINLAND	Southwest Finland, Pöytyä Municipality, Lammenrahka peatbog	60.676944, 22.425556	16.VIII.2018	S. Nokkala & Ch. Nokkala
1D34KAA021	PX503141	Cacopsylla ledi	H02	FI_37	♂	-	FINLAND	Southwest Finland, Pöytyä Municipality, Lammenrahka peatbog	60.676944, 22.425556	16.VIII.2018	S. Nokkala & Ch. Nokkala
1D34KAA022	PX503142	Cacopsylla ledi	H02	FI_37	♂	-	FINLAND	Southwest Finland, Pöytyä Municipality, Lammenrahka peatbog	60.676944, 22.425556	16.VIII.2018	S. Nokkala & Ch. Nokkala
1D34KAA023	PX503143	Cacopsylla ledi	H02	FI_37	♂	-	FINLAND	Southwest Finland, Pöytyä Municipality, Lammenrahka peatbog	60.676944, 22.425556	16.VIII.2018	S. Nokkala & Ch. Nokkala
1D34KAA024	PX503144	Cacopsylla ledi	H02	FI_37	♂	-	FINLAND	Southwest Finland, Pöytyä Municipality, Lammenrahka peatbog	60.676944, 22.425556	16.VIII.2018	S. Nokkala & Ch. Nokkala
1D34KAA025	PX503145	Cacopsylla ledi	H02	FI_37	♂	-	FINLAND	Southwest Finland, Pöytyä Municipality, Lammenrahka peatbog	60.676944, 22.425556	16.VIII.2018	S. Nokkala & Ch. Nokkala
1D34KAA032	PX503146	Cacopsylla ledi	H02	FI_37	♂	-	FINLAND	Southwest Finland, Pöytyä Municipality, Lammenrahka peatbog	60.676944, 22.425556	16.VIII.2018	S. Nokkala & Ch. Nokkala
1D34KAA033	PX503147	Cacopsylla ledi	H02	FI_37	♂	-	FINLAND	Southwest Finland, Pöytyä Municipality, Lammenrahka peatbog	60.676944, 22.425556	16.VIII.2018	S. Nokkala & Ch. Nokkala
1D34KAA034	PX503148	Cacopsylla ledi	H02	FI_37	♂	-	FINLAND	Southwest Finland, Pöytyä Municipality, Lammenrahka peatbog	60.676944, 22.425556	16.VIII.2018	S. Nokkala & Ch. Nokkala
1D34KAA036	PX503149	Cacopsylla ledi	H02	FI_37	♂	-	FINLAND	Southwest Finland, Pöytyä Municipality, Lammenrahka peatbog	60.676944, 22.425556	16.VIII.2018	S. Nokkala & Ch. Nokkala
1D34KAA038	PX503150	Cacopsylla ledi	H02	FI_37	♂	-	FINLAND	Southwest Finland, Pöytyä Municipality, Lammenrahka peatbog	60.676944, 22.425556	16.VIII.2018	S. Nokkala & Ch. Nokkala
1D34KAA039	PX503151	Cacopsylla ledi	H02	FI_37	♂	-	FINLAND	Southwest Finland, Pöytyä Municipality, Lammenrahka peatbog	60.676944, 22.425556	16.VIII.2018	S. Nokkala & Ch. Nokkala
1D34KAA042	PX503152	Cacopsylla ledi	H02	FI_37	♂	-	FINLAND	Southwest Finland, Pöytyä Municipality, Lammenrahka peatbog	60.676944, 22.425556	16.VIII.2018	S. Nokkala & Ch. Nokkala
1D34KAA043	PX503153	Cacopsylla ledi	H02	FI_37	♂	-	FINLAND	Southwest Finland, Pöytyä Municipality, Lammenrahka peatbog	60.676944, 22.425556	16.VIII.2018	S. Nokkala & Ch. Nokkala
1CA6KAA019	PX503154	Cacopsylla ledi	H02	FI_37	♂	-	FINLAND	Southwest Finland, Pöytyä Municipality, Lammenrahka peatbog	60.676944, 22.425556	16.VIII.2018	S. Nokkala & Ch. Nokkala
1CA6KAA026	PX503155	Cacopsylla ledi	H02	FI_37	♂	-	FINLAND	Southwest Finland, Pöytyä Municipality, Lammenrahka peatbog	60.676944, 22.425556	16.VIII.2018	S. Nokkala & Ch. Nokkala
1CA6KAA076	PX503156	Cacopsylla ledi	H02	FI_37	♂	-	FINLAND	Southwest Finland, Pöytyä Municipality, Lammenrahka peatbog	60.676944, 22.425556	16.VIII.2018	S. Nokkala & Ch. Nokkala
1CA6KAA078	PX503157	Cacopsylla ledi	H02	FI_37	♂	-	FINLAND	Southwest Finland, Pöytyä Municipality, Lammenrahka peatbog	60.676944, 22.425556	16.VIII.2018	S. Nokkala & Ch. Nokkala
1CA6KAA054	PX503158	Cacopsylla ledi	H02	FI_37	♀	D	FINLAND	Southwest Finland, Pöytyä Municipality, Lammenrahka peatbog	60.676944, 22.425556	16.VIII.2018	S. Nokkala & Ch. Nokkala
1CA6KAA057	PX503159	Cacopsylla ledi	H02	FI_37	♀	D	FINLAND	Southwest Finland, Pöytyä Municipality, Lammenrahka peatbog	60.676944, 22.425556	16.VIII.2018	S. Nokkala & Ch. Nokkala
1CA6KAA058	PX503160	Cacopsylla ledi	H02	FI_37	♀	D	FINLAND	Southwest Finland, Pöytyä Municipality, Lammenrahka peatbog	60.676944, 22.425556	16.VIII.2018	S. Nokkala & Ch. Nokkala
1CA6KAA060	PX503161	Cacopsylla ledi	H02	FI_37	♀	D	FINLAND	Southwest Finland, Pöytyä Municipality, Lammenrahka peatbog	60.676944, 22.425556	16.VIII.2018	S. Nokkala & Ch. Nokkala
1CA6KAA061	PX503162	Cacopsylla ledi	H02	FI_37	♀	D	FINLAND	Southwest Finland, Pöytyä Municipality, Lammenrahka peatbog	60.676944, 22.425556	16.VIII.2018	S. Nokkala & Ch. Nokkala
1CA6KAA063	PX503163	Cacopsylla ledi	H02	FI_37	♀	D	FINLAND	Southwest Finland, Pöytyä Municipality, Lammenrahka peatbog	60.676944, 22.425556	16.VIII.2018	S. Nokkala & Ch. Nokkala
1CA6KAA066	PX503164	Cacopsylla ledi	H02	FI_37	♀	D	FINLAND	Southwest Finland, Pöytyä Municipality, Lammenrahka peatbog	60.676944, 22.425556	16.VIII.2018	S. Nokkala & Ch. Nokkala
1C0CKAA057	PX503165	Cacopsylla ledi	H02	FI_37	♀	D	FINLAND	Southwest Finland, Pöytyä Municipality, Lammenrahka peatbog	60.676944, 22.425556	16.VIII.2018	S. Nokkala & Ch. Nokkala
1C59KAA061	PX503166	Cacopsylla ledi	H02	FI_37	♀	D	FINLAND	Southwest Finland, Pöytyä Municipality, Lammenrahka peatbog	60.676944, 22.425556	16.VIII.2018	S. Nokkala & Ch. Nokkala
1C59KAA068	PX503167	Cacopsylla ledi	H01	FI_37	♀	T	FINLAND	Southwest Finland, Pöytyä Municipality, Lammenrahka peatbog	60.676944, 22.425556	16.VIII.2018	S. Nokkala & Ch. Nokkala
1C59KAA069	PX503168	Cacopsylla ledi	H02	FI_37	♀	D	FINLAND	Southwest Finland, Pöytyä Municipality, Lammenrahka peatbog	60.676944, 22.425556	16.VIII.2018	S. Nokkala & Ch. Nokkala
1C59KAA070	PX503169	Cacopsylla ledi	H02	FI_37	♀	D	FINLAND	Southwest Finland, Pöytyä Municipality, Lammenrahka peatbog	60.676944, 22.425556	16.VIII.2018	S. Nokkala & Ch. Nokkala
1C59KAA071	PX503170	Cacopsylla ledi	H02	FI_37	♀	D	FINLAND	Southwest Finland, Pöytyä Municipality, Lammenrahka peatbog	60.676944, 22.425556	16.VIII.2018	S. Nokkala & Ch. Nokkala
1C59KAA072	PX503171	Cacopsylla ledi	H02	FI_37	♀	D	FINLAND	Southwest Finland, Pöytyä Municipality, Lammenrahka peatbog	60.676944, 22.425556	16.VIII.2018	S. Nokkala & Ch. Nokkala
1C59KAA073	PX503172	Cacopsylla ledi	H02	FI_37	♀	D	FINLAND	Southwest Finland, Pöytyä Municipality, Lammenrahka peatbog	60.676944, 22.425556	16.VIII.2018	S. Nokkala & Ch. Nokkala
1D34KAA044	PX503173	Cacopsylla ledi	H02	FI_37	♀	D	FINLAND	Southwest Finland, Pöytyä Municipality, Lammenrahka peatbog	60.676944, 22.425556	16.VIII.2018	S. Nokkala & Ch. Nokkala
1D34KAA045	PX503174	Cacopsylla ledi	H02	FI_37	♀	D	FINLAND	Southwest Finland, Pöytyä Municipality, Lammenrahka peatbog	60.676944, 22.425556	16.VIII.2018	S. Nokkala & Ch. Nokkala
1D34KAA046	PX503175	Cacopsylla ledi	H02	FI_37	♀	D	FINLAND	Southwest Finland, Pöytyä Municipality, Lammenrahka peatbog	60.676944, 22.425556	16.VIII.2018	S. Nokkala & Ch. Nokkala
1D34KAA056	PX503176	Cacopsylla ledi	H02	FI_37	♀	D	FINLAND	Southwest Finland, Pöytyä Municipality, Lammenrahka peatbog	60.676944, 22.425556	16.VIII.2018	S. Nokkala & Ch. Nokkala
1D34KAA057	PX503177	Cacopsylla ledi	H02	FI_37	♀	D	FINLAND	Southwest Finland, Pöytyä Municipality, Lammenrahka peatbog	60.676944, 22.425556	16.VIII.2018	S. Nokkala & Ch. Nokkala
1D34KAA058	PX503178	Cacopsylla ledi	H21	FI_37	♀	D	FINLAND	Southwest Finland, Pöytyä Municipality, Lammenrahka peatbog	60.676944, 22.425556	16.VIII.2018	S. Nokkala & Ch. Nokkala
1D34KAA059	PX503179	Cacopsylla ledi	H02	FI_37	♀	D	FINLAND	Southwest Finland, Pöytyä Municipality, Lammenrahka peatbog	60.676944, 22.425556	16.VIII.2018	S. Nokkala & Ch. Nokkala
1D34KAA060	PX503180	Cacopsylla ledi	H22	FI_37	♀	D	FINLAND	Southwest Finland, Pöytyä Municipality, Lammenrahka peatbog	60.676944, 22.425556	16.VIII.2018	S. Nokkala & Ch. Nokkala
1D34KAA061	PX503181	Cacopsylla ledi	H02	FI_37	♀	D	FINLAND	Southwest Finland, Pöytyä Municipality, Lammenrahka peatbog	60.676944, 22.425556	16.VIII.2018	S. Nokkala & Ch. Nokkala
1D34KAA062	PX503182	Cacopsylla ledi	H02	FI_37	♀	D	FINLAND	Southwest Finland, Pöytyä Municipality, Lammenrahka peatbog	60.676944, 22.425556	16.VIII.2018	S. Nokkala & Ch. Nokkala
1D34KAA063	PX503183	Cacopsylla ledi	H02	FI_37	♀	D	FINLAND	Southwest Finland, Pöytyä Municipality, Lammenrahka peatbog	60.676944, 22.425556	16.VIII.2018	S. Nokkala & Ch. Nokkala
1D34KAA064	PX503184	Cacopsylla ledi	H02	FI_37	♀	D	FINLAND	Southwest Finland, Pöytyä Municipality, Lammenrahka peatbog	60.676944, 22.425556	16.VIII.2018	S. Nokkala & Ch. Nokkala
1D34KAA065	PX503185	Cacopsylla ledi	H02	FI_37	♀	D	FINLAND	Southwest Finland, Pöytyä Municipality, Lammenrahka peatbog	60.676944, 22.425556	16.VIII.2018	S. Nokkala & Ch. Nokkala
1D34KAA066	PX503186	Cacopsylla ledi	H02	FI_37	♀	D	FINLAND	Southwest Finland, Pöytyä Municipality, Lammenrahka peatbog	60.676944, 22.425556	16.VIII.2018	S. Nokkala & Ch. Nokkala
1D34KAA067	PX503187	Cacopsylla ledi	H02	FI_37	♀	D	FINLAND	Southwest Finland, Pöytyä Municipality, Lammenrahka peatbog	60.676944, 22.425556	16.VIII.2018	S. Nokkala & Ch. Nokkala
1D34KAA069	PX503188	Cacopsylla ledi	H02	FI_37	♀	D	FINLAND	Southwest Finland, Pöytyä Municipality, Lammenrahka peatbog	60.676944, 22.425556	16.VIII.2018	S. Nokkala & Ch. Nokkala
1D34KAA070	PX503189	Cacopsylla ledi	H02	FI_37	♀	D	FINLAND	Southwest Finland, Pöytyä Municipality, Lammenrahka peatbog	60.676944, 22.425556	16.VIII.2018	S. Nokkala & Ch. Nokkala
1D34KAA071	PX503190	Cacopsylla ledi	H02	FI_37	♀	D	FINLAND	Southwest Finland, Pöytyä Municipality, Lammenrahka peatbog	60.676944, 22.425556	16.VIII.2018	S. Nokkala & Ch. Nokkala
1D34KAA072	PX503191	Cacopsylla ledi	H02	FI_37	♀	D	FINLAND	Southwest Finland, Pöytyä Municipality, Lammenrahka peatbog	60.676944, 22.425556	16.VIII.2018	S. Nokkala & Ch. Nokkala
1D34KAA073	PX503192	Cacopsylla ledi	H02	FI_37	♀	D	FINLAND	Southwest Finland, Pöytyä Municipality, Lammenrahka peatbog	60.676944, 22.425556	16.VIII.2018	S. Nokkala & Ch. Nokkala
1D34KAA074	PX503193	Cacopsylla ledi	H02	FI_37	♀	D	FINLAND	Southwest Finland, Pöytyä Municipality, Lammenrahka peatbog	60.676944, 22.425556	16.VIII.2018	S. Nokkala & Ch. Nokkala
1D34KAA075	PX503194	Cacopsylla ledi	H02	FI_37	♀	D	FINLAND	Southwest Finland, Pöytyä Municipality, Lammenrahka peatbog	60.676944, 22.425556	16.VIII.2018	S. Nokkala & Ch. Nokkala
1D34KAA076	PX503195	Cacopsylla ledi	H02	FI_37	♀	D	FINLAND	Southwest Finland, Pöytyä Municipality, Lammenrahka peatbog	60.676944, 22.425556	16.VIII.2018	S. Nokkala & Ch. Nokkala
1D34KAA077	PX503196	Cacopsylla ledi	H02	FI_37	♀	D	FINLAND	Southwest Finland, Pöytyä Municipality, Lammenrahka peatbog	60.676944, 22.425556	16.VIII.2018	S. Nokkala & Ch. Nokkala
1D34KAA078	PX503197	Cacopsylla ledi	H02	FI_37	♀	D	FINLAND	Southwest Finland, Pöytyä Municipality, Lammenrahka peatbog	60.676944, 22.425556	16.VIII.2018	S. Nokkala & Ch. Nokkala
1D34KAA079	PX503198	Cacopsylla ledi	H02	FI_37	♀	D	FINLAND	Southwest Finland, Pöytyä Municipality, Lammenrahka peatbog	60.676944, 22.425556	16.VIII.2018	S. Nokkala & Ch. Nokkala
1CA6KAA052	PX503199	Cacopsylla ledi	H02	FI_37	♀	D	FINLAND	Southwest Finland, Pöytyä Municipality, Lammenrahka peatbog	60.676944, 22.425556	16.VIII.2018	S. Nokkala & Ch. Nokkala
1CA6KAA053	PX503200	Cacopsylla ledi	H02	FI_37	♀	D	FINLAND	Southwest Finland, Pöytyä Municipality, Lammenrahka peatbog	60.676944, 22.425556	16.VIII.2018	S. Nokkala & Ch. Nokkala
1D7CKAC017	PX503119	Cacopsylla ledi	H02	FI_38	♂	-	FINLAND	Häme Province, Tammela Municipality, Torronsuo peatbog	60.738889, 23.585778	18.VII.2019	S. Nokkala & Ch. Nokkala
1D7CKAC018	PX503120	Cacopsylla ledi	H02	FI_38	♂	-	FINLAND	Häme Province, Tammela Municipality, Torronsuo peatbog	60.738889, 23.585778	18.VII.2019	S. Nokkala & Ch. Nokkala
1D7CKAC019	PX503121	Cacopsylla ledi	H02	FI_38	♂	-	FINLAND	Häme Province, Tammela Municipality, Torronsuo peatbog	60.738889, 23.585778	18.VII.2019	S. Nokkala & Ch. Nokkala
1D7CKAC020	PX503122	Cacopsylla ledi	H02	FI_38	♂	-	FINLAND	Häme Province, Tammela Municipality, Torronsuo peatbog	60.738889, 23.585778	18.VII.2019	S. Nokkala & Ch. Nokkala
1D7CKAC021	PX503123	Cacopsylla ledi	H02	FI_38	♂	-	FINLAND	Häme Province, Tammela Municipality, Torronsuo peatbog	60.738889, 23.585778	18.VII.2019	S. Nokkala & Ch. Nokkala
1D7CKAC022	PX503124	Cacopsylla ledi	H02	FI_38	♂	-	FINLAND	Häme Province, Tammela Municipality, Torronsuo peatbog	60.738889, 23.585778	18.VII.2019	S. Nokkala & Ch. Nokkala
1D7CKAC023	PX503125	Cacopsylla ledi	H01	FI_38	♀	-	FINLAND	Häme Province, Tammela Municipality, Torronsuo peatbog	60.738889, 23.585778	18.VII.2019	S. Nokkala & Ch. Nokkala
2305KAA065	PX503126	Cacopsylla ledi	H01	FI_38	♀	-	FINLAND	Häme Province, Tammela Municipality, Torronsuo peatbog	60.738889, 23.585778	18.VII.2019	S. Nokkala & Ch. Nokkala
2305KAA066	PX503127	Cacopsylla ledi	H01	FI_38	♀	-	FINLAND	Häme Province, Tammela Municipality, Torronsuo peatbog	60.738889, 23.585778	18.VII.2019	S. Nokkala & Ch. Nokkala
2305KAA067	PX503128	Cacopsylla ledi	H01	FI_38	♀	-	FINLAND	Häme Province, Tammela Municipality, Torronsuo peatbog	60.738889, 23.585778	18.VII.2019	S. Nokkala & Ch. Nokkala
2305KAA068	PX503129	Cacopsylla ledi	H01	FI_38	♀	-	FINLAND	Häme Province, Tammela Municipality, Torronsuo peatbog	60.738889, 23.585778	18.VII.2019	S. Nokkala & Ch. Nokkala
2305KAA069	PX503130	Cacopsylla ledi	H01	FI_38	♀	-	FINLAND	Häme Province, Tammela Municipality, Torronsuo peatbog	60.738889, 23.585778	18.VII.2019	S. Nokkala & Ch. Nokkala
1D7CKAC092	PX502993	Cacopsylla ledi	H02	FI_39	♂	-	FINLAND	Western Finland Province, Pöytyä Municipality, Levonsuo peatbog	60.886111, 22.444722	15.VIII.2019	S. Nokkala & Ch. Nokkala
1D7CKAC093	PX502994	Cacopsylla ledi	H02	FI_39	♂	-	FINLAND	Western Finland Province, Pöytyä Municipality, Levonsuo peatbog	60.886111, 22.444722	15.VIII.2019	S. Nokkala & Ch. Nokkala
1D7CKAC094	PX502995	Cacopsylla ledi	H23	FI_39	♂	-	FINLAND	Western Finland Province, Pöytyä Municipality, Levonsuo peatbog	60.886111, 22.444722	15.VIII.2019	S. Nokkala & Ch. Nokkala
1D7CKAC095	PX502996	Cacopsylla ledi	H02	FI_39	♂	-	FINLAND	Western Finland Province, Pöytyä Municipality, Levonsuo peatbog	60.886111, 22.444722	15.VIII.2019	S. Nokkala & Ch. Nokkala
1D7CKAC096	PX502997	Cacopsylla ledi	H01	FI_39	♂	-	FINLAND	Western Finland Province, Pöytyä Municipality, Levonsuo peatbog	60.886111, 22.444722	15.VIII.2019	S. Nokkala & Ch. Nokkala
LEVF1	PX502998	Cacopsylla ledi	H01	FI_39	♀	-	FINLAND	Western Finland Province, Pöytyä Municipality, Levonsuo peatbog	60.886111, 22.444722	15.VIII.2019	S. Nokkala & Ch. Nokkala
LEVF2	PX502999	Cacopsylla ledi	H01	FI_39	♀	-	FINLAND	Western Finland Province, Pöytyä Municipality, Levonsuo peatbog	60.886111, 22.444722	15.VIII.2019	S. Nokkala & Ch. Nokkala
LEVF3	PX503000	Cacopsylla ledi	H01	FI_39	♀	-	FINLAND	Western Finland Province, Pöytyä Municipality, Levonsuo peatbog	60.886111, 22.444722	15.VIII.2019	S. Nokkala & Ch. Nokkala
LEVF4	PX503001	Cacopsylla ledi	H03	FI_39	♀	-	FINLAND	Western Finland Province, Pöytyä Municipality, Levonsuo peatbog	60.886111, 22.444722	15.VIII.2019	S. Nokkala & Ch. Nokkala
LEVF5	PX503002	Cacopsylla ledi	H01	FI_39	♀	-	FINLAND	Western Finland Province, Pöytyä Municipality, Levonsuo peatbog	60.886111, 22.444722	15.VIII.2019	S. Nokkala & Ch. Nokkala
LEVF6	PX503003	Cacopsylla ledi	H01	FI_39	♀	-	FINLAND	Western Finland Province, Pöytyä Municipality, Levonsuo peatbog	60.886111, 22.444722	15.VIII.2019	S. Nokkala & Ch. Nokkala
LEVF7	PX503004	Cacopsylla ledi	H01	FI_39	♀	-	FINLAND	Western Finland Province, Pöytyä Municipality, Levonsuo peatbog	60.886111, 22.444722	15.VIII.2019	S. Nokkala & Ch. Nokkala
LEVF8	PX503005	Cacopsylla ledi	H01	FI_39	♀	-	FINLAND	Western Finland Province, Pöytyä Municipality, Levonsuo peatbog	60.886111, 22.444722	15.VIII.2019	S. Nokkala & Ch. Nokkala
LEVF9	PX503006	Cacopsylla ledi	H01	FI_39	♀	-	FINLAND	Western Finland Province, Pöytyä Municipality, Levonsuo peatbog	60.886111, 22.444722	15.VIII.2019	S. Nokkala & Ch. Nokkala
LEVF10	PX503007	Cacopsylla ledi	H01	FI_39	♀	-	FINLAND	Western Finland Province, Pöytyä Municipality, Levonsuo peatbog	60.886111, 22.444722	15.VIII.2019	S. Nokkala & Ch. Nokkala
LEVF11	PX503008	Cacopsylla ledi	H01	FI_39	♀	-	FINLAND	Western Finland Province, Pöytyä Municipality, Levonsuo peatbog	60.886111, 22.444722	15.VIII.2019	S. Nokkala & Ch. Nokkala
LEVF12	PX503009	Cacopsylla ledi	H01	FI_39	♀	-	FINLAND	Western Finland Province, Pöytyä Municipality, Levonsuo peatbog	60.886111, 22.444722	15.VIII.2019	S. Nokkala & Ch. Nokkala
LEVF13	PX503010	Cacopsylla ledi	H01	FI_39	♀	-	FINLAND	Western Finland Province, Pöytyä Municipality, Levonsuo peatbog	60.886111, 22.444722	15.VIII.2019	S. Nokkala & Ch. Nokkala
LEVF14	PX503011	Cacopsylla ledi	H01	FI_39	♀	-	FINLAND	Western Finland Province, Pöytyä Municipality, Levonsuo peatbog	60.886111, 22.444722	15.VIII.2019	S. Nokkala & Ch. Nokkala
LEVF15	PX503012	Cacopsylla ledi	H01	FI_39	♀	-	FINLAND	Western Finland Province, Pöytyä Municipality, Levonsuo peatbog	60.886111, 22.444722	15.VIII.2019	S. Nokkala & Ch. Nokkala
LEVF16	PX503013	Cacopsylla ledi	H01	FI_39	♀	-	FINLAND	Western Finland Province, Pöytyä Municipality, Levonsuo peatbog	60.886111, 22.444722	15.VIII.2019	S. Nokkala & Ch. Nokkala
LEVF17	PX503014	Cacopsylla ledi	H01	FI_39	♀	-	FINLAND	Western Finland Province, Pöytyä Municipality, Levonsuo peatbog	60.886111, 22.444722	15.VIII.2019	S. Nokkala & Ch. Nokkala
LEVF18	PX503015	Cacopsylla ledi	H01	FI_39	♀	-	FINLAND	Western Finland Province, Pöytyä Municipality, Levonsuo peatbog	60.886111, 22.444722	15.VIII.2019	S. Nokkala & Ch. Nokkala
LEVF19	PX503016	Cacopsylla ledi	H01	FI_39	♀	-	FINLAND	Western Finland Province, Pöytyä Municipality, Levonsuo peatbog	60.886111, 22.444722	15.VIII.2019	S. Nokkala & Ch. Nokkala
LEVF20	PX503017	Cacopsylla ledi	H01	FI_39	♀	-	FINLAND	Western Finland Province, Pöytyä Municipality, Levonsuo peatbog	60.886111, 22.444722	15.VIII.2019	S. Nokkala & Ch. Nokkala
LEVF21	PX503018	Cacopsylla ledi	H01	FI_39	♀	-	FINLAND	Western Finland Province, Pöytyä Municipality, Levonsuo peatbog	60.886111, 22.444722	15.VIII.2019	S. Nokkala & Ch. Nokkala
LEVF22	PX503019	Cacopsylla ledi	H01	FI_39	♀	-	FINLAND	Western Finland Province, Pöytyä Municipality, Levonsuo peatbog	60.886111, 22.444722	15.VIII.2019	S. Nokkala & Ch. Nokkala
LEVF23	PX503020	Cacopsylla ledi	H01	FI_39	♀	-	FINLAND	Western Finland Province, Pöytyä Municipality, Levonsuo peatbog	60.886111, 22.444722	15.VIII.2019	S. Nokkala & Ch. Nokkala
LEVF24	PX503021	Cacopsylla ledi	H01	FI_39	♀	-	FINLAND	Western Finland Province, Pöytyä Municipality, Levonsuo peatbog	60.886111, 22.444722	15.VIII.2019	S. Nokkala & Ch. Nokkala
LEVF25	PX503022	Cacopsylla ledi	H01	FI_39	♀	-	FINLAND	Western Finland Province, Pöytyä Municipality, Levonsuo peatbog	60.886111, 22.444722	15.VIII.2019	S. Nokkala & Ch. Nokkala
LEVF26	PX503023	Cacopsylla ledi	H01	FI_39	♀	-	FINLAND	Western Finland Province, Pöytyä Municipality, Levonsuo peatbog	60.886111, 22.444722	15.VIII.2019	S. Nokkala & Ch. Nokkala
LEVF27	PX503024	Cacopsylla ledi	H01	FI_39	♀	-	FINLAND	Western Finland Province, Pöytyä Municipality, Levonsuo peatbog	60.886111, 22.444722	15.VIII.2019	S. Nokkala & Ch. Nokkala
LEVF28	PX503025	Cacopsylla ledi	H01	FI_39	♀	-	FINLAND	Western Finland Province, Pöytyä Municipality, Levonsuo peatbog	60.886111, 22.444722	15.VIII.2019	S. Nokkala & Ch. Nokkala
LEVF29	PX503026	Cacopsylla ledi	H03	FI_39	♀	-	FINLAND	Western Finland Province, Pöytyä Municipality, Levonsuo peatbog	60.886111, 22.444722	15.VIII.2019	S. Nokkala & Ch. Nokkala
LEVF30	PX503027	Cacopsylla ledi	H02	FI_39	♀	-	FINLAND	Western Finland Province, Pöytyä Municipality, Levonsuo peatbog	60.886111, 22.444722	15.VIII.2019	S. Nokkala & Ch. Nokkala
LEVF31	PX503028	Cacopsylla ledi	H01	FI_39	♀	-	FINLAND	Western Finland Province, Pöytyä Municipality, Levonsuo peatbog	60.886111, 22.444722	15.VIII.2019	S. Nokkala & Ch. Nokkala
LEVF32	PX503029	Cacopsylla ledi	H01	FI_39	♀	-	FINLAND	Western Finland Province, Pöytyä Municipality, Levonsuo peatbog	60.886111, 22.444722	15.VIII.2019	S. Nokkala & Ch. Nokkala
LEVF33	PX503030	Cacopsylla ledi	H01	FI_39	♀	-	FINLAND	Western Finland Province, Pöytyä Municipality, Levonsuo peatbog	60.886111, 22.444722	15.VIII.2019	S. Nokkala & Ch. Nokkala
LEVF34	PX503031	Cacopsylla ledi	H01	FI_39	♀	-	FINLAND	Western Finland Province, Pöytyä Municipality, Levonsuo peatbog	60.886111, 22.444722	15.VIII.2019	S. Nokkala & Ch. Nokkala
LEVF35	PX503032	Cacopsylla ledi	H01	FI_39	♀	-	FINLAND	Western Finland Province, Pöytyä Municipality, Levonsuo peatbog	60.886111, 22.444722	15.VIII.2019	S. Nokkala & Ch. Nokkala
LEVF36	PX503033	Cacopsylla ledi	H01	FI_39	♀	-	FINLAND	Western Finland Province, Pöytyä Municipality, Levonsuo peatbog	60.886111, 22.444722	15.VIII.2019	S. Nokkala & Ch. Nokkala
2199KAA079	PX503034	Cacopsylla ledi	H02	FI_40	♀	-	FINLAND	Western Finland Province, Pöytyä Municipality, Valastensuo peatbog	60.856000, 22.273000	21.VIII.2020	S. Nokkala & Ch. Nokkala
2199KAA080	PX503035	Cacopsylla ledi	H02	FI_40	♀	-	FINLAND	Western Finland Province, Pöytyä Municipality, Valastensuo peatbog	60.856000, 22.273000	21.VIII.2020	S. Nokkala & Ch. Nokkala
2199KAA081	PX503036	Cacopsylla ledi	H02	FI_40	♀	-	FINLAND	Western Finland Province, Pöytyä Municipality, Valastensuo peatbog	60.856000, 22.273000	21.VIII.2020	S. Nokkala & Ch. Nokkala
2199KAA082	PX503037	Cacopsylla ledi	H02	FI_40	♀	-	FINLAND	Western Finland Province, Pöytyä Municipality, Valastensuo peatbog	60.856000, 22.273000	21.VIII.2020	S. Nokkala & Ch. Nokkala
2199KAA083	PX503038	Cacopsylla ledi	H02	FI_40	♀	-	FINLAND	Western Finland Province, Pöytyä Municipality, Valastensuo peatbog	60.856000, 22.273000	21.VIII.2020	S. Nokkala & Ch. Nokkala
2199KAA084	PX503039	Cacopsylla ledi	H02	FI_40	♀	-	FINLAND	Western Finland Province, Pöytyä Municipality, Valastensuo peatbog	60.856000, 22.273000	21.VIII.2020	S. Nokkala & Ch. Nokkala
2199KAA085	PX503040	Cacopsylla ledi	H02	FI_40	♀	-	FINLAND	Western Finland Province, Pöytyä Municipality, Valastensuo peatbog	60.856000, 22.273000	21.VIII.2020	S. Nokkala & Ch. Nokkala
2199KAA087	PX503041	Cacopsylla ledi	H01	FI_40	♀	-	FINLAND	Western Finland Province, Pöytyä Municipality, Valastensuo peatbog	60.856000, 22.273000	21.VIII.2020	S. Nokkala & Ch. Nokkala
2199KAA088	PX503042	Cacopsylla ledi	H02	FI_40	♀	-	FINLAND	Western Finland Province, Pöytyä Municipality, Valastensuo peatbog	60.856000, 22.273000	21.VIII.2020	S. Nokkala & Ch. Nokkala
2199KAA089	PX503043	Cacopsylla ledi	H02	FI_40	♀	-	FINLAND	Western Finland Province, Pöytyä Municipality, Valastensuo peatbog	60.856000, 22.273000	21.VIII.2020	S. Nokkala & Ch. Nokkala
2199KAA090	PX503044	Cacopsylla ledi	H02	FI_40	♀	-	FINLAND	Western Finland Province, Pöytyä Municipality, Valastensuo peatbog	60.856000, 22.273000	21.VIII.2020	S. Nokkala & Ch. Nokkala
2199KAA092	PX503045	Cacopsylla ledi	H02	FI_40	♂	-	FINLAND	Western Finland Province, Pöytyä Municipality, Valastensuo peatbog	60.856000, 22.273000	21.VIII.2020	S. Nokkala & Ch. Nokkala
2199KAA093	PX503046	Cacopsylla ledi	H02	FI_40	♂	-	FINLAND	Western Finland Province, Pöytyä Municipality, Valastensuo peatbog	60.856000, 22.273000	21.VIII.2020	S. Nokkala & Ch. Nokkala
2199KAA094	PX503047	Cacopsylla ledi	H02	FI_40	♂	-	FINLAND	Western Finland Province, Pöytyä Municipality, Valastensuo peatbog	60.856000, 22.273000	21.VIII.2020	S. Nokkala & Ch. Nokkala
2199KAA095	PX503048	Cacopsylla ledi	H02	FI_40	♂	-	FINLAND	Western Finland Province, Pöytyä Municipality, Valastensuo peatbog	60.856000, 22.273000	21.VIII.2020	S. Nokkala & Ch. Nokkala
2199KAA096	PX503049	Cacopsylla ledi	H02	FI_40	♂	-	FINLAND	Western Finland Province, Pöytyä Municipality, Valastensuo peatbog	60.856000, 22.273000	21.VIII.2020	S. Nokkala & Ch. Nokkala
2199KAA097	PX503050	Cacopsylla ledi	H02	FI_40	♂	-	FINLAND	Western Finland Province, Pöytyä Municipality, Valastensuo peatbog	60.856000, 22.273000	21.VIII.2020	S. Nokkala & Ch. Nokkala
2199KAA098	PX503051	Cacopsylla ledi	H02	FI_40	♂	-	FINLAND	Western Finland Province, Pöytyä Municipality, Valastensuo peatbog	60.856000, 22.273000	21.VIII.2020	S. Nokkala & Ch. Nokkala
2199KAA099	PX503052	Cacopsylla ledi	H02	FI_40	♂	-	FINLAND	Western Finland Province, Pöytyä Municipality, Valastensuo peatbog	60.856000, 22.273000	21.VIII.2020	S. Nokkala & Ch. Nokkala
2199KAA100	PX503053	Cacopsylla ledi	H02	FI_40	♂	-	FINLAND	Western Finland Province, Pöytyä Municipality, Valastensuo peatbog	60.856000, 22.273000	21.VIII.2020	S. Nokkala & Ch. Nokkala
2199KAA101	PX503054	Cacopsylla ledi	H02	FI_40	♂	-	FINLAND	Western Finland Province, Pöytyä Municipality, Valastensuo peatbog	60.856000, 22.273000	21.VIII.2020	S. Nokkala & Ch. Nokkala
2199KAA102	PX503055	Cacopsylla ledi	H02	FI_40	♂	-	FINLAND	Western Finland Province, Pöytyä Municipality, Valastensuo peatbog	60.856000, 22.273000	21.VIII.2020	S. Nokkala & Ch. Nokkala
2199KAA119	PX503056	Cacopsylla ledi	H02	FI_40	♀	-	FINLAND	Western Finland Province, Pöytyä Municipality, Valastensuo peatbog	60.856000, 22.273000	21.VIII.2020	S. Nokkala & Ch. Nokkala
2199KAA120	PX503057	Cacopsylla ledi	H02	FI_40	♀	-	FINLAND	Western Finland Province, Pöytyä Municipality, Valastensuo peatbog	60.856000, 22.273000	21.VIII.2020	S. Nokkala & Ch. Nokkala
2199KAA121	PX503058	Cacopsylla ledi	H02	FI_40	♀	-	FINLAND	Western Finland Province, Pöytyä Municipality, Valastensuo peatbog	60.856000, 22.273000	21.VIII.2020	S. Nokkala & Ch. Nokkala
2199KAA122	PX503059	Cacopsylla ledi	H02	FI_40	♀	-	FINLAND	Western Finland Province, Pöytyä Municipality, Valastensuo peatbog	60.856000, 22.273000	21.VIII.2020	S. Nokkala & Ch. Nokkala
2199KAA123	PX503060	Cacopsylla ledi	H03	FI_40	♀	-	FINLAND	Western Finland Province, Pöytyä Municipality, Valastensuo peatbog	60.856000, 22.273000	21.VIII.2020	S. Nokkala & Ch. Nokkala
2199KAA124	PX503061	Cacopsylla ledi	H02	FI_40	♀	-	FINLAND	Western Finland Province, Pöytyä Municipality, Valastensuo peatbog	60.856000, 22.273000	21.VIII.2020	S. Nokkala & Ch. Nokkala
1C52KAA098	PX503062	Cacopsylla ledi	H02	FI_41	♂	-	FINLAND	Satakunta Province, Eura Municipality, Isosuo peatbog	60.901389, 22.161944	24.VIII.2018	S. Nokkala & Ch. Nokkala
1C52KAA099	PX503063	Cacopsylla ledi	H02	FI_41	♂	-	FINLAND	Satakunta Province, Eura Municipality, Isosuo peatbog	60.901389, 22.161944	24.VIII.2018	S. Nokkala & Ch. Nokkala
1D7CKAC037	PX503064	Cacopsylla ledi	H02	FI_41	♂	-	FINLAND	Satakunta Province, Eura Municipality, Isosuo peatbog	60.901389, 22.161944	24.VIII.2018	S. Nokkala & Ch. Nokkala
1D7CKAC038	PX503065	Cacopsylla ledi	H02	FI_41	♂	-	FINLAND	Satakunta Province, Eura Municipality, Isosuo peatbog	60.901389, 22.161944	24.VIII.2018	S. Nokkala & Ch. Nokkala
1D7CKAC039	PX503066	Cacopsylla ledi	H02	FI_41	♂	-	FINLAND	Satakunta Province, Eura Municipality, Isosuo peatbog	60.901389, 22.161944	24.VIII.2018	S. Nokkala & Ch. Nokkala
1D7CKAC040	PX503067	Cacopsylla ledi	H02	FI_41	♂	-	FINLAND	Satakunta Province, Eura Municipality, Isosuo peatbog	60.901389, 22.161944	24.VIII.2018	S. Nokkala & Ch. Nokkala
1D7CKAC041	PX503068	Cacopsylla ledi	H02	FI_41	♂	-	FINLAND	Satakunta Province, Eura Municipality, Isosuo peatbog	60.901389, 22.161944	24.VIII.2018	S. Nokkala & Ch. Nokkala
1D34KAA047	PX503069	Cacopsylla ledi	H02	FI_41	♂	-	FINLAND	Satakunta Province, Eura Municipality, Laustinrahka peatbog	60.889722, 22.146667	24.VIII.2018	S. Nokkala & Ch. Nokkala
1D34KAA048	PX503070	Cacopsylla ledi	H02	FI_41	♂	-	FINLAND	Satakunta Province, Eura Municipality, Laustinrahka peatbog	60.889722, 22.146667	24.VIII.2018	S. Nokkala & Ch. Nokkala
1D34KAA049	PX503071	Cacopsylla ledi	H02	FI_41	♂	-	FINLAND	Satakunta Province, Eura Municipality, Laustinrahka peatbog	60.889722, 22.146667	24.VIII.2018	S. Nokkala & Ch. Nokkala
1D34KAA050	PX503072	Cacopsylla ledi	H02	FI_41	♂	-	FINLAND	Satakunta Province, Eura Municipality, Laustinrahka peatbog	60.889722, 22.146667	24.VIII.2018	S. Nokkala & Ch. Nokkala
1D34KAA051	PX503073	Cacopsylla ledi	H02	FI_41	♂	-	FINLAND	Satakunta Province, Eura Municipality, Laustinrahka peatbog	60.889722, 22.146667	24.VIII.2018	S. Nokkala & Ch. Nokkala
1D34KAA052	PX503074	Cacopsylla ledi	H02	FI_41	♂	-	FINLAND	Satakunta Province, Eura Municipality, Laustinrahka peatbog	60.889722, 22.146667	24.VIII.2018	S. Nokkala & Ch. Nokkala
1D34KAA053	PX503075	Cacopsylla ledi	H02	FI_41	♂	-	FINLAND	Satakunta Province, Eura Municipality, Laustinrahka peatbog	60.889722, 22.146667	24.VIII.2018	S. Nokkala & Ch. Nokkala
1D34KAA054	PX503076	Cacopsylla ledi	H24	FI_41	♂	-	FINLAND	Satakunta Province, Eura Municipality, Laustinrahka peatbog	60.889722, 22.146667	24.VIII.2018	S. Nokkala & Ch. Nokkala
1D34KAA055	PX503077	Cacopsylla ledi	H02	FI_41	♂	-	FINLAND	Satakunta Province, Eura Municipality, Laustinrahka peatbog	60.889722, 22.146667	24.VIII.2018	S. Nokkala & Ch. Nokkala
1C0CKAA049	PX503078	Cacopsylla ledi	H02	FI_41	♂	-	FINLAND	Satakunta Province, Eura Municipality, Laustinrahka peatbog	60.889722, 22.146667	24.VIII.2018	S. Nokkala & Ch. Nokkala
1C0CKAA051	PX503079	Cacopsylla ledi	H02	FI_41	♂	-	FINLAND	Satakunta Province, Eura Municipality, Laustinrahka peatbog	60.889722, 22.146667	24.VIII.2018	S. Nokkala & Ch. Nokkala
1C52KAA052	PX503080	Cacopsylla ledi	H01	FI_41	♀	T	FINLAND	Satakunta Province, Eura Municipality, Laustinrahka peatbog	60.889722, 22.146667	24.VIII.2018	S. Nokkala & Ch. Nokkala
1C52KAA054	PX503081	Cacopsylla ledi	H01	FI_41	♀	T	FINLAND	Satakunta Province, Eura Municipality, Laustinrahka peatbog	60.889722, 22.146667	24.VIII.2018	S. Nokkala & Ch. Nokkala
1C52KAA057	PX503082	Cacopsylla ledi	H01	FI_41	♀	T	FINLAND	Satakunta Province, Eura Municipality, Laustinrahka peatbog	60.889722, 22.146667	24.VIII.2018	S. Nokkala & Ch. Nokkala
1C0CKAA059	PX503083	Cacopsylla ledi	H01	FI_41	♀	T	FINLAND	Satakunta Province, Eura Municipality, Laustinrahka peatbog	60.889722, 22.146667	24.VIII.2018	S. Nokkala & Ch. Nokkala
1C0CKAA062	PX503084	Cacopsylla ledi	H01	FI_41	♀	T	FINLAND	Satakunta Province, Eura Municipality, Laustinrahka peatbog	60.889722, 22.146667	24.VIII.2018	S. Nokkala & Ch. Nokkala
1C0CKAA069	PX503085	Cacopsylla ledi	H01	FI_41	♀	T	FINLAND	Satakunta Province, Eura Municipality, Laustinrahka peatbog	60.889722, 22.146667	24.VIII.2018	S. Nokkala & Ch. Nokkala
1C0CKAA070	PX503086	Cacopsylla ledi	H01	FI_41	♀	T	FINLAND	Satakunta Province, Eura Municipality, Laustinrahka peatbog	60.889722, 22.146667	24.VIII.2018	S. Nokkala & Ch. Nokkala
1C0CKAA077	PX503087	Cacopsylla ledi	H01	FI_41	♀	T	FINLAND	Satakunta Province, Eura Municipality, Laustinrahka peatbog	60.889722, 22.146667	24.VIII.2018	S. Nokkala & Ch. Nokkala
1C0CKAA079	PX503088	Cacopsylla ledi	H01	FI_41	♀	T	FINLAND	Satakunta Province, Eura Municipality, Laustinrahka peatbog	60.889722, 22.146667	24.VIII.2018	S. Nokkala & Ch. Nokkala
1C0CKAA080	PX503089	Cacopsylla ledi	H01	FI_41	♀	T	FINLAND	Satakunta Province, Eura Municipality, Laustinrahka peatbog	60.889722, 22.146667	24.VIII.2018	S. Nokkala & Ch. Nokkala
1C0CKAA082	PX503090	Cacopsylla ledi	H01	FI_41	♀	T	FINLAND	Satakunta Province, Eura Municipality, Laustinrahka peatbog	60.889722, 22.146667	24.VIII.2018	S. Nokkala & Ch. Nokkala
1C59KAA063	PX503091	Cacopsylla ledi	H01	FI_41	♀	T	FINLAND	Satakunta Province, Eura Municipality, Laustinrahka peatbog	60.889722, 22.146667	24.VIII.2018	S. Nokkala & Ch. Nokkala
1C59KAA064	PX503092	Cacopsylla ledi	H01	FI_41	♀	T	FINLAND	Satakunta Province, Eura Municipality, Laustinrahka peatbog	60.889722, 22.146667	24.VIII.2018	S. Nokkala & Ch. Nokkala
1C59KAA060	PX503093	Cacopsylla ledi	H01	FI_41	♀	T	FINLAND	Satakunta Province, Eura Municipality, Laustinrahka peatbog	60.889722, 22.146667	24.VIII.2018	S. Nokkala & Ch. Nokkala
1D34KAA068	PX503094	Cacopsylla ledi	H25	FI_41	♀	T	FINLAND	Satakunta Province, Eura Municipality, Laustinrahka peatbog	60.889722, 22.146667	24.VIII.2018	S. Nokkala & Ch. Nokkala
1C52KAA055	PX503095	Cacopsylla ledi	H02	FI_41	♀	D	FINLAND	Satakunta Province, Eura Municipality, Laustinrahka peatbog	60.889722, 22.146667	24.VIII.2018	S. Nokkala & Ch. Nokkala
1C52KAA058	PX503096	Cacopsylla ledi	H02	FI_41	♀	D	FINLAND	Satakunta Province, Eura Municipality, Laustinrahka peatbog	60.889722, 22.146667	24.VIII.2018	S. Nokkala & Ch. Nokkala
1C52KAA059	PX503097	Cacopsylla ledi	H02	FI_41	♀	D	FINLAND	Satakunta Province, Eura Municipality, Laustinrahka peatbog	60.889722, 22.146667	24.VIII.2018	S. Nokkala & Ch. Nokkala
1C0CKAA061	PX503098	Cacopsylla ledi	H02	FI_41	♀	D	FINLAND	Satakunta Province, Eura Municipality, Laustinrahka peatbog	60.889722, 22.146667	24.VIII.2018	S. Nokkala & Ch. Nokkala
1C0CKAA063	PX503099	Cacopsylla ledi	H02	FI_41	♀	D	FINLAND	Satakunta Province, Eura Municipality, Laustinrahka peatbog	60.889722, 22.146667	24.VIII.2018	S. Nokkala & Ch. Nokkala
1C0CKAA065	PX503100	Cacopsylla ledi	H02	FI_41	♀	D	FINLAND	Satakunta Province, Eura Municipality, Laustinrahka peatbog	60.889722, 22.146667	24.VIII.2018	S. Nokkala & Ch. Nokkala
1C0CKAA066	PX503101	Cacopsylla ledi	H02	FI_41	♀	D	FINLAND	Satakunta Province, Eura Municipality, Laustinrahka peatbog	60.889722, 22.146667	24.VIII.2018	S. Nokkala & Ch. Nokkala
1C0CKAA067	PX503102	Cacopsylla ledi	H02	FI_41	♀	D	FINLAND	Satakunta Province, Eura Municipality, Laustinrahka peatbog	60.889722, 22.146667	24.VIII.2018	S. Nokkala & Ch. Nokkala
1C0CKAA068	PX503103	Cacopsylla ledi	H02	FI_41	♀	D	FINLAND	Satakunta Province, Eura Municipality, Laustinrahka peatbog	60.889722, 22.146667	24.VIII.2018	S. Nokkala & Ch. Nokkala
1C0CKAA071	PX503104	Cacopsylla ledi	H02	FI_41	♀	D	FINLAND	Satakunta Province, Eura Municipality, Laustinrahka peatbog	60.889722, 22.146667	24.VIII.2018	S. Nokkala & Ch. Nokkala
1C0CKAA072	PX503105	Cacopsylla ledi	H02	FI_41	♀	D	FINLAND	Satakunta Province, Eura Municipality, Laustinrahka peatbog	60.889722, 22.146667	24.VIII.2018	S. Nokkala & Ch. Nokkala
1C0CKAA073	PX503106	Cacopsylla ledi	H02	FI_41	♀	D	FINLAND	Satakunta Province, Eura Municipality, Laustinrahka peatbog	60.889722, 22.146667	24.VIII.2018	S. Nokkala & Ch. Nokkala
1C0CKAA075	PX503107	Cacopsylla ledi	H02	FI_41	♀	D	FINLAND	Satakunta Province, Eura Municipality, Laustinrahka peatbog	60.889722, 22.146667	24.VIII.2018	S. Nokkala & Ch. Nokkala
1C0CKAA078	PX503108	Cacopsylla ledi	H02	FI_41	♀	D	FINLAND	Satakunta Province, Eura Municipality, Laustinrahka peatbog	60.889722, 22.146667	24.VIII.2018	S. Nokkala & Ch. Nokkala
1C0CKAA081	PX503109	Cacopsylla ledi	H02	FI_41	♀	D	FINLAND	Satakunta Province, Eura Municipality, Laustinrahka peatbog	60.889722, 22.146667	24.VIII.2018	S. Nokkala & Ch. Nokkala
1C59KAA062	PX503110	Cacopsylla ledi	H02	FI_41	♀	D	FINLAND	Satakunta Province, Eura Municipality, Laustinrahka peatbog	60.889722, 22.146667	24.VIII.2018	S. Nokkala & Ch. Nokkala
1C59KAA065	PX503111	Cacopsylla ledi	H02	FI_41	♀	D	FINLAND	Satakunta Province, Eura Municipality, Laustinrahka peatbog	60.889722, 22.146667	24.VIII.2018	S. Nokkala & Ch. Nokkala
1C59KAA066	PX503112	Cacopsylla ledi	H02	FI_41	♀	D	FINLAND	Satakunta Province, Eura Municipality, Laustinrahka peatbog	60.889722, 22.146667	24.VIII.2018	S. Nokkala & Ch. Nokkala
1C59KAA067	PX503113	Cacopsylla ledi	H02	FI_41	♀	D	FINLAND	Satakunta Province, Eura Municipality, Laustinrahka peatbog	60.889722, 22.146667	24.VIII.2018	S. Nokkala & Ch. Nokkala
1C59KAA054	PX503114	Cacopsylla ledi	H02	FI_41	♀	D	FINLAND	Satakunta Province, Eura Municipality, Laustinrahka peatbog	60.889722, 22.146667	24.VIII.2018	S. Nokkala & Ch. Nokkala
1C59KAA055	PX503115	Cacopsylla ledi	H02	FI_41	♀	D	FINLAND	Satakunta Province, Eura Municipality, Laustinrahka peatbog	60.889722, 22.146667	24.VIII.2018	S. Nokkala & Ch. Nokkala
1C59KAA057	PX503116	Cacopsylla ledi	H02	FI_41	♀	D	FINLAND	Satakunta Province, Eura Municipality, Laustinrahka peatbog	60.889722, 22.146667	24.VIII.2018	S. Nokkala & Ch. Nokkala
1C59KAA058	PX503117	Cacopsylla ledi	H02	FI_41	♀	D	FINLAND	Satakunta Province, Eura Municipality, Laustinrahka peatbog	60.889722, 22.146667	24.VIII.2018	S. Nokkala & Ch. Nokkala
1C59KAA059	PX503118	Cacopsylla ledi	H02	FI_41	♀	D	FINLAND	Satakunta Province, Eura Municipality, Laustinrahka peatbog	60.889722, 22.146667	24.VIII.2018	S. Nokkala & Ch. Nokkala
19EDKAB077	MF978766/PX600321	Cacopsylla ledi	H27	RU_42	♀		RUSSIA	Republic of Komi, vic. Vorkuta city	67.459444, 63.983611	06.VIII.2013	N.S. Khabazova & M.Yu. Mandelshtam
EDKAB020-21	MF978766/PX600322	Cacopsylla ledi	H27	RU_42	♀		RUSSIA	Republic of Komi, vic. Vorkuta city	67.459444, 63.983611	06.VIII.2013	N.S. Khabazova & M.Yu. Mandelshtam
1944KAA035	PX468380	Cacopsylla ledi	H28	RU_42	♀		RUSSIA	Republic of Komi, vic. Vorkuta city	67.459444, 63.983611	06.VIII.2013	N.S. Khabazova & M.Yu. Mandelshtam
17A9KAA038-39	PX468375	Cacopsylla ledi	H29	RU_42	♀		RUSSIA	Republic of Komi, vic. Vorkuta city	67.459444, 63.983611	06.VIII.2013	N.S. Khabazova & M.Yu. Mandelshtam
19EDKAB079	MF978765/PX600324	Cacopsylla ledi	H30	RU_42	♀		RUSSIA	Republic of Komi, vic. Vorkuta city	67.459444, 63.983611	06.VIII.2013	N.S. Khabazova & M.Yu. Mandelshtam
17A9KAA040-41	PX468376	Cacopsylla ledi	H29	RU_42	♀		RUSSIA	Republic of Komi, vic. Vorkuta city	67.459444, 63.983611	06.VIII.2013	N.S. Khabazova & M.Yu. Mandelshtam
1944KAA037-38	PX468377	Cacopsylla ledi	H29	RU_42	♀		RUSSIA	Republic of Komi, vic. Vorkuta city	67.459444, 63.983611	06.VIII.2013	N.S. Khabazova & M.Yu. Mandelshtam
1944KAA039	PX468378	Cacopsylla ledi	H29	RU_42	♀		RUSSIA	Republic of Komi, vic. Vorkuta city	67.459444, 63.983611	06.VIII.2013	N.S. Khabazova & M.Yu. Mandelshtam
1944KAA040	PX468379	Cacopsylla ledi	H29	RU_42	♀		RUSSIA	Republic of Komi, vic. Vorkuta city	67.459444, 63.983611	06.VIII.2013	N.S. Khabazova & M.Yu. Mandelshtam
1944KAA036	PX468381	Cacopsylla ledi	H31	RU_42	♀		RUSSIA	Republic of Komi, vic. Vorkuta city	67.459444, 63.983611	06.VIII.2013	N.S. Khabazova & M.Yu. Mandelshtam
1944KAA034	PX468382	Cacopsylla ledi	H31	RU_42	♀		RUSSIA	Republic of Komi, vic. Vorkuta city	67.459444, 63.983611	06.VIII.2013	N.S. Khabazova & M.Yu. Mandelshtam
19EDKAB023	MF978765/PX600326	Cacopsylla ledi	H30	RU_42	♀		RUSSIA	Republic of Komi, vic. Vorkuta city	67.459444, 63.983611	06.VIII.2013	N.S. Khabazova & M.Yu. Mandelshtam
19EDKAB087	MF978765/PX600325	Cacopsylla ledi	H30	RU_42	♀		RUSSIA	Republic of Komi, vic. Vorkuta city	67.459444, 63.983611	06.VIII.2013	N.S. Khabazova & M.Yu. Mandelshtam
19EDKAB083	MF978762/PX600320	Cacopsylla ledi	H01	RU_42	♀		RUSSIA	Republic of Komi, vic. Vorkuta city	67.459444, 63.983611	06.VIII.2013	N.S. Khabazova & M.Yu. Mandelshtam
19EDKAB085	MF978765/PX600323	Cacopsylla ledi	H30	RU_42	♀		RUSSIA	Republic of Komi, vic. Vorkuta city	67.459444, 63.983611	06.VIII.2013	N.S. Khabazova & M.Yu. Mandelshtam
19EDKAB081	MF978764/PX600319	Cacopsylla ledi	H32	RU_42	♀		RUSSIA	Republic of Komi, vic. Vorkuta city	67.459444, 63.983611	06.VIII.2013	N.S. Khabazova & M.Yu. Mandelshtam
1FE3KAA051	PX503201	Cacopsylla ledi	H02	CZ_43	♂		CZECH REPUBLIC	South Bohemia, České Budějovice District, Červené Blato	48.858611, 14.803889	20.VII.2021	-
1FE3KAA052	PX503202	Cacopsylla ledi	H02	CZ_43	♂		CZECH REPUBLIC	South Bohemia, České Budějovice District, Červené Blato	48.858611, 14.803889	20.VII.2021	-
1FE3KAA054	PX503203	Cacopsylla ledi	H02	CZ_43	♀		CZECH REPUBLIC	South Bohemia, České Budějovice District, Červené Blato	48.858611, 14.803889	20.VII.2021	-
1FE3KAA055	PX503204	Cacopsylla ledi	H02	CZ_43	♀		CZECH REPUBLIC	South Bohemia, České Budějovice District, Červené Blato	48.858611, 14.803889	20.VII.2021	-
1FE3KAA056	PX503205	Cacopsylla ledi	H26	CZ_43	♀		CZECH REPUBLIC	South Bohemia, České Budějovice District, Červené Blato	48.858611, 14.803889	20.VII.2021	-
2199KAA104	PX503206	Cacopsylla ledi	H02	CZ_43	♀		CZECH REPUBLIC	South Bohemia, České Budějovice District, Červené Blato	48.858611, 14.803889	20.VII.2021	-
2199KAA105	PX503207	Cacopsylla ledi	H02	CZ_43	♀		CZECH REPUBLIC	South Bohemia, České Budějovice District, Červené Blato	48.858611, 14.803889	20.VII.2021	-
2199KAA106	PX503208	Cacopsylla ledi	H02	CZ_43	♀		CZECH REPUBLIC	South Bohemia, České Budějovice District, Červené Blato	48.858611, 14.803889	20.VII.2021	-
2199KAA107	PX503209	Cacopsylla ledi	H02	CZ_43	♀		CZECH REPUBLIC	South Bohemia, České Budějovice District, Červené Blato	48.858611, 14.803889	20.VII.2021	-
